# Supplementary material for: Driven by notifications – exploring the effects of badge notifications on user experience
Source: PLoS One. 2022 Jun 30;17(6):e0270888. doi: 10.1371/journal.pone.0270888 (PMC9246170; doi:10.1371/journal.pone.0270888)
Supplement: S1 Dataset — (XLSX) [file pone.0270888.s001.xlsx]

## Sheet: Foglio1
Participant ID	Group	Age	Gender	WhatsApp	Gmail	Youtube	Facebook	Amazon	Impostazioni	Linkedin	Messenger	SMS	Telefono	Shazam	Outlook	Calendario	Justeat	Teams	Badge
1	Gmail	45 - 55	Male	0	0	0	100	0	0	0	0	0	0	0	0	0	0	0	no
2	Gmail	45 - 55	Male	0	0	0	0	100	0	0	0	0	0	0	0	0	0	0	no
3	Gmail	45 - 55	Male	100	0	0	0	0	0	0	0	0	0	0	0	0	0	0	no
4	Gmail	45 - 55	Male	0	0	0	0	100	0	0	0	0	0	0	0	0	0	0	no
5	Gmail	45 - 55	Male	0	0	0	100	0	0	0	0	0	0	0	0	0	0	0	no
6	Gmail	45 - 55	Female	0	0	100	0	0	0	0	0	0	0	0	0	0	0	0	no
7	Gmail	45 - 55	Female	100	0	0	0	0	0	0	0	0	0	0	0	0	0	0	no
8	Gmail	35 - 44	Female	0	100	0	0	0	0	0	0	0	0	0	0	0	0	0	yes
9	Gmail	25 - 34	Male	0	100	0	0	0	0	0	0	0	0	0	0	0	0	0	yes
10	Gmail	35 - 44	Female	0	0	0	100	0	0	0	0	0	0	0	0	0	0	0	no
11	Gmail	18 - 24	Male	0	0	100	0	0	0	0	0	0	0	0	0	0	0	0	no
12	Gmail	35 - 44	Female	100	0	0	0	0	0	0	0	0	0	0	0	0	0	0	no
13	Gmail	25 - 34	Male	0	100	0	0	0	0	0	0	0	0	0	0	0	0	0	yes
14	Gmail	35 - 44	Male	0	0	0	100	0	0	0	0	0	0	0	0	0	0	0	no
15	Gmail	35 - 44	Male	0	0	100	0	0	0	0	0	0	0	0	0	0	0	0	no
16	Gmail	35 - 44	Female	100	0	0	0	0	0	0	0	0	0	0	0	0	0	0	no
17	Gmail	18 - 24	Female	100	0	0	0	0	0	0	0	0	0	0	0	0	0	0	no
18	Gmail	45 - 55	Male	0	0	100	0	0	0	0	0	0	0	0	0	0	0	0	no
19	Gmail	35 - 44	Female	0	100	0	0	0	0	0	0	0	0	0	0	0	0	0	yes
20	Gmail	35 - 44	Female	0	100	0	0	0	0	0	0	0	0	0	0	0	0	0	yes
21	Gmail	35 - 44	Male	100	0	0	0	0	0	0	0	0	0	0	0	0	0	0	no
22	Gmail	45 - 55	Male	100	0	0	0	0	0	0	0	0	0	0	0	0	0	0	no
23	Gmail	18 - 24	Female	0	0	100	0	0	0	0	0	0	0	0	0	0	0	0	no
24	Gmail	35 - 44	Female	100	0	0	0	0	0	0	0	0	0	0	0	0	0	0	no
25	Gmail	35 - 44	Female	0	0	0	0	0	0	100	0	0	0	0	0	0	0	0	no
26	Gmail	35 - 44	Male	100	0	0	0	0	0	0	0	0	0	0	0	0	0	0	no
27	Gmail	45 - 55	Male	100	0	0	0	0	0	0	0	0	0	0	0	0	0	0	no
28	Gmail	25 - 34	Female	0	0	100	0	0	0	0	0	0	0	0	0	0	0	0	no
29	Gmail	25 - 34	Female	0	0	0	0	100	0	0	0	0	0	0	0	0	0	0	no
30	Gmail	18 - 24	Female	0	0	100	0	0	0	0	0	0	0	0	0	0	0	0	no
31	Gmail	45 - 55	Male	0	100	0	0	0	0	0	0	0	0	0	0	0	0	0	yes
32	Gmail	25 - 34	Male	0	100	0	0	0	0	0	0	0	0	0	0	0	0	0	yes
33	Gmail	25 - 34	Male	0	100	0	0	0	0	0	0	0	0	0	0	0	0	0	yes
34	Gmail	18 - 24	Female	0	0	0	0	0	100	0	0	0	0	0	0	0	0	0	no
35	Gmail	35 - 44	Female	0	0	0	100	0	0	0	0	0	0	0	0	0	0	0	no
36	Gmail	25 - 34	Male	100	0	0	0	0	0	0	0	0	0	0	0	0	0	0	no
37	Gmail	25 - 34	Female	100	0	0	0	0	0	0	0	0	0	0	0	0	0	0	no
38	Gmail	18 - 24	Female	100	0	0	0	0	0	0	0	0	0	0	0	0	0	0	no
39	Gmail	35 - 44	Male	100	0	0	0	0	0	0	0	0	0	0	0	0	0	0	no
40	Gmail	25 - 34	Female	100	0	0	0	0	0	0	0	0	0	0	0	0	0	0	no
41	Gmail	25 - 34	Female	0	0	0	0	0	0	0	100	0	0	0	0	0	0	0	no
42	Gmail	45 - 55	Male	100	0	0	0	0	0	0	0	0	0	0	0	0	0	0	no
43	Gmail	35 - 44	Male	0	100	0	0	0	0	0	0	0	0	0	0	0	0	0	yes
44	Gmail	18 - 24	Male	0	100	0	0	0	0	0	0	0	0	0	0	0	0	0	yes
45	Gmail	35 - 44	Female	100	0	0	0	0	0	0	0	0	0	0	0	0	0	0	no
46	Gmail	35 - 44	Male	0	0	0	100	0	0	0	0	0	0	0	0	0	0	0	no
47	Gmail	35 - 44	Female	0	0	0	100	0	0	0	0	0	0	0	0	0	0	0	no
48	Gmail	25 - 34	Female	0	0	0	100	0	0	0	0	0	0	0	0	0	0	0	no
49	Gmail	18 - 24	Male	100	0	0	0	0	0	0	0	0	0	0	0	0	0	0	no
50	Gmail	35 - 44	Male	0	0	0	0	100	0	0	0	0	0	0	0	0	0	0	no
51	Gmail	18 - 24	Female	0	100	0	0	0	0	0	0	0	0	0	0	0	0	0	yes
52	Gmail	25 - 34	Female	0	0	100	0	0	0	0	0	0	0	0	0	0	0	0	no
53	Gmail	45 - 55	Male	100	0	0	0	0	0	0	0	0	0	0	0	0	0	0	no
54	Gmail	35 - 44	Male	100	0	0	0	0	0	0	0	0	0	0	0	0	0	0	no
55	Gmail	25 - 34	Female	100	0	0	0	0	0	0	0	0	0	0	0	0	0	0	no
56	Gmail	18 - 24	Female	100	0	0	0	0	0	0	0	0	0	0	0	0	0	0	no
57	Gmail	35 - 44	Female	0	100	0	0	0	0	0	0	0	0	0	0	0	0	0	yes
58	Gmail	35 - 44	Male	0	0	0	0	0	0	0	0	0	0	0	0	100	0	0	no
59	Gmail	45 - 55	Male	0	0	0	100	0	0	0	0	0	0	0	0	0	0	0	no
60	Gmail	25 - 34	Female	0	100	0	0	0	0	0	0	0	0	0	0	0	0	0	yes
61	Gmail	35 - 44	Female	0	0	0	100	0	0	0	0	0	0	0	0	0	0	0	no
62	Gmail	35 - 44	Male	0	0	0	100	0	0	0	0	0	0	0	0	0	0	0	no
63	Gmail	35 - 44	Female	100	0	0	0	0	0	0	0	0	0	0	0	0	0	0	no
64	Gmail	45 - 55	Female	100	0	0	0	0	0	0	0	0	0	0	0	0	0	0	no
65	Gmail	45 - 55	Male	0	100	0	0	0	0	0	0	0	0	0	0	0	0	0	yes
66	Justeat	35 - 44	Male	0	0	0	100	0	0	0	0	0	0	0	0	0	0	0	no
67	Justeat	45 - 55	Male	0	0	0	0	0	0	0	0	0	0	0	0	0	100	0	yes
68	Justeat	35 - 44	Female	100	0	0	0	0	0	0	0	0	0	0	0	0	0	0	no
69	Justeat	18 - 24	Female	100	0	0	0	0	0	0	0	0	0	0	0	0	0	0	no
70	Justeat	18 - 24	Male	100	0	0	0	0	0	0	0	0	0	0	0	0	0	0	no
71	Justeat	45 - 55	Male	0	0	0	0	0	0	0	0	0	0	0	0	0	100	0	yes
72	Justeat	25 - 34	Female	0	0	0	100	0	0	0	0	0	0	0	0	0	0	0	no
73	Justeat	45 - 55	Male	0	0	0	0	0	0	0	0	0	0	0	0	0	100	0	yes
74	Justeat	45 - 55	Female	0	100	0	0	0	0	0	0	0	0	0	0	0	0	0	no
75	Justeat	25 - 34	Male	100	0	0	0	0	0	0	0	0	0	0	0	0	0	0	no
76	Justeat	45 - 55	Male	100	0	0	0	0	0	0	0	0	0	0	0	0	0	0	no
77	Justeat	18 - 24	Male	0	0	100	0	0	0	0	0	0	0	0	0	0	0	0	no
78	Justeat	18 - 24	Female	0	0	100	0	0	0	0	0	0	0	0	0	0	0	0	no
79	Justeat	45 - 55	Female	100	0	0	0	0	0	0	0	0	0	0	0	0	0	0	no
80	Justeat	18 - 24	Female	100	0	0	0	0	0	0	0	0	0	0	0	0	0	0	no
81	Justeat	25 - 34	Female	100	0	0	0	0	0	0	0	0	0	0	0	0	0	0	no
82	Justeat	45 - 55	Female	100	0	0	0	0	0	0	0	0	0	0	0	0	0	0	no
83	Justeat	35 - 44	Male	100	0	0	0	0	0	0	0	0	0	0	0	0	0	0	no
84	Justeat	25 - 34	Female	100	0	0	0	0	0	0	0	0	0	0	0	0	0	0	no
85	Justeat	25 - 34	Male	100	0	0	0	0	0	0	0	0	0	0	0	0	0	0	no
86	Justeat	35 - 44	Male	0	0	0	0	0	0	0	0	0	0	100	0	0	0	0	no
87	Justeat	25 - 34	Female	100	0	0	0	0	0	0	0	0	0	0	0	0	0	0	no
88	Justeat	35 - 44	Male	0	0	0	0	0	0	0	0	0	0	100	0	0	0	0	no
89	Justeat	45 - 55	Male	100	0	0	0	0	0	0	0	0	0	0	0	0	0	0	no
90	Justeat	45 - 55	Male	0	0	0	0	0	0	0	0	0	0	0	0	0	100	0	yes
91	Justeat	25 - 34	Female	100	0	0	0	0	0	0	0	0	0	0	0	0	0	0	no
92	Justeat	25 - 34	Female	100	0	0	0	0	0	0	0	0	0	0	0	0	0	0	no
93	Justeat	45 - 55	Female	100	0	0	0	0	0	0	0	0	0	0	0	0	0	0	no
94	Justeat	45 - 55	Female	0	0	100	0	0	0	0	0	0	0	0	0	0	0	0	no
95	Justeat	35 - 44	Male	0	0	0	0	0	0	0	0	0	0	0	0	0	100	0	yes
96	Justeat	35 - 44	Male	100	0	0	0	0	0	0	0	0	0	0	0	0	0	0	no
97	Justeat	25 - 34	Male	0	0	0	0	100	0	0	0	0	0	0	0	0	0	0	no
98	Justeat	25 - 34	Male	0	0	100	0	0	0	0	0	0	0	0	0	0	0	0	no
99	Justeat	25 - 34	Male	0	0	0	100	0	0	0	0	0	0	0	0	0	0	0	no
100	Justeat	25 - 34	Female	0	0	0	0	0	0	0	0	0	0	0	0	0	100	0	yes
101	Justeat	45 - 55	Female	0	0	0	0	0	0	0	0	0	0	0	0	0	100	0	yes
102	Justeat	45 - 55	Male	0	0	0	0	0	0	0	0	0	0	0	100	0	0	0	no
103	Justeat	45 - 55	Female	0	0	100	0	0	0	0	0	0	0	0	0	0	0	0	no
104	Justeat	25 - 34	Female	100	0	0	0	0	0	0	0	0	0	0	0	0	0	0	no
105	Justeat	35 - 44	Female	100	0	0	0	0	0	0	0	0	0	0	0	0	0	0	no
106	Justeat	18 - 24	Male	0	0	100	0	0	0	0	0	0	0	0	0	0	0	0	no
107	Justeat	18 - 24	Female	100	0	0	0	0	0	0	0	0	0	0	0	0	0	0	no
108	Justeat	45 - 55	Female	100	0	0	0	0	0	0	0	0	0	0	0	0	0	0	no
109	Justeat	35 - 44	Female	0	100	0	0	0	0	0	0	0	0	0	0	0	0	0	no
110	Justeat	45 - 55	Female	100	0	0	0	0	0	0	0	0	0	0	0	0	0	0	no
111	Justeat	45 - 55	Female	0	0	0	0	0	0	0	0	0	100	0	0	0	0	0	no
112	Justeat	25 - 34	Male	0	0	0	0	0	0	100	0	0	0	0	0	0	0	0	no
113	Justeat	35 - 44	Female	100	0	0	0	0	0	0	0	0	0	0	0	0	0	0	no
114	Justeat	25 - 34	Male	0	0	100	0	0	0	0	0	0	0	0	0	0	0	0	no
115	Justeat	25 - 34	Female	0	100	0	0	0	0	0	0	0	0	0	0	0	0	0	no
116	Justeat	25 - 34	Female	0	0	0	0	0	0	100	0	0	0	0	0	0	0	0	no
117	Justeat	35 - 44	Female	0	0	0	0	0	0	0	0	0	0	0	0	0	100	0	yes
118	Justeat	35 - 44	Female	0	0	0	0	100	0	0	0	0	0	0	0	0	0	0	no
119	Justeat	35 - 44	Female	100	0	0	0	0	0	0	0	0	0	0	0	0	0	0	no
120	Justeat	35 - 44	Male	100	0	0	0	0	0	0	0	0	0	0	0	0	0	0	no
121	Justeat	45 - 55	Female	0	0	0	0	100	0	0	0	0	0	0	0	0	0	0	no
122	Justeat	25 - 34	Male	100	0	0	0	0	0	0	0	0	0	0	0	0	0	0	no
123	Justeat	45 - 55	Male	100	0	0	0	0	0	0	0	0	0	0	0	0	0	0	no
124	Justeat	18 - 24	Female	0	0	0	0	0	0	0	0	0	100	0	0	0	0	0	no
125	Justeat	25 - 34	Female	0	100	0	0	0	0	0	0	0	0	0	0	0	0	0	no
126	Justeat	35 - 44	Female	0	0	100	0	0	0	0	0	0	0	0	0	0	0	0	no
127	Justeat	45 - 55	Male	100	0	0	0	0	0	0	0	0	0	0	0	0	0	0	no
128	Justeat	25 - 34	Male	100	0	0	0	0	0	0	0	0	0	0	0	0	0	0	no
129	Justeat	25 - 34	Female	100	0	0	0	0	0	0	0	0	0	0	0	0	0	0	no
130	Justeat	18 - 24	Female	0	0	0	0	100	0	0	0	0	0	0	0	0	0	0	no
131	Justeat	25 - 34	Female	0	0	0	0	100	0	0	0	0	0	0	0	0	0	0	no
132	WA	35 - 44	Female	100	0	0	0	0	0	0	0	0	0	0	0	0	0	0	yes
133	WA	45 - 55	Female	100	0	0	0	0	0	0	0	0	0	0	0	0	0	0	yes
134	WA	35 - 44	Male	100	0	0	0	0	0	0	0	0	0	0	0	0	0	0	yes
135	WA	45 - 55	Male	0	0	0	0	100	0	0	0	0	0	0	0	0	0	0	no
136	WA	35 - 44	Male	100	0	0	0	0	0	0	0	0	0	0	0	0	0	0	yes
137	WA	35 - 44	Female	100	0	0	0	0	0	0	0	0	0	0	0	0	0	0	yes
138	WA	35 - 44	Male	100	0	0	0	0	0	0	0	0	0	0	0	0	0	0	yes
139	WA	45 - 55	Female	100	0	0	0	0	0	0	0	0	0	0	0	0	0	0	yes
140	WA	35 - 44	Male	100	0	0	0	0	0	0	0	0	0	0	0	0	0	0	yes
141	WA	35 - 44	Male	0	100	0	0	0	0	0	0	0	0	0	0	0	0	0	no
142	WA	35 - 44	Female	100	0	0	0	0	0	0	0	0	0	0	0	0	0	0	yes
143	WA	18 - 24	Female	100	0	0	0	0	0	0	0	0	0	0	0	0	0	0	yes
144	WA	45 - 55	Male	0	100	0	0	0	0	0	0	0	0	0	0	0	0	0	no
145	WA	18 - 24	Male	100	0	0	0	0	0	0	0	0	0	0	0	0	0	0	yes
146	WA	35 - 44	Male	100	0	0	0	0	0	0	0	0	0	0	0	0	0	0	yes
147	WA	25 - 34	Female	100	0	0	0	0	0	0	0	0	0	0	0	0	0	0	yes
148	WA	35 - 44	Male	0	100	0	0	0	0	0	0	0	0	0	0	0	0	0	no
149	WA	25 - 34	Female	100	0	0	0	0	0	0	0	0	0	0	0	0	0	0	yes
150	WA	45 - 55	Female	100	0	0	0	0	0	0	0	0	0	0	0	0	0	0	yes
151	WA	35 - 44	Male	100	0	0	0	0	0	0	0	0	0	0	0	0	0	0	yes
152	WA	25 - 34	Male	100	0	0	0	0	0	0	0	0	0	0	0	0	0	0	yes
153	WA	45 - 55	Male	100	0	0	0	0	0	0	0	0	0	0	0	0	0	0	yes
154	WA	45 - 55	Female	100	0	0	0	0	0	0	0	0	0	0	0	0	0	0	yes
155	WA	25 - 34	Female	100	0	0	0	0	0	0	0	0	0	0	0	0	0	0	yes
156	WA	45 - 55	Female	100	0	0	0	0	0	0	0	0	0	0	0	0	0	0	yes
157	WA	45 - 55	Male	100	0	0	0	0	0	0	0	0	0	0	0	0	0	0	yes
158	WA	45 - 55	Male	100	0	0	0	0	0	0	0	0	0	0	0	0	0	0	yes
159	WA	25 - 34	Male	100	0	0	0	0	0	0	0	0	0	0	0	0	0	0	yes
160	WA	35 - 44	Female	100	0	0	0	0	0	0	0	0	0	0	0	0	0	0	yes
161	WA	35 - 44	Male	0	0	0	0	100	0	0	0	0	0	0	0	0	0	0	no
162	WA	45 - 55	Male	100	0	0	0	0	0	0	0	0	0	0	0	0	0	0	yes
163	WA	35 - 44	Female	100	0	0	0	0	0	0	0	0	0	0	0	0	0	0	yes
164	WA	45 - 55	Male	100	0	0	0	0	0	0	0	0	0	0	0	0	0	0	yes
165	WA	35 - 44	Female	100	0	0	0	0	0	0	0	0	0	0	0	0	0	0	yes
166	WA	45 - 55	Female	100	0	0	0	0	0	0	0	0	0	0	0	0	0	0	yes
167	WA	45 - 55	Female	100	0	0	0	0	0	0	0	0	0	0	0	0	0	0	yes
168	WA	25 - 34	Female	100	0	0	0	0	0	0	0	0	0	0	0	0	0	0	yes
169	WA	35 - 44	Female	100	0	0	0	0	0	0	0	0	0	0	0	0	0	0	yes
170	WA	25 - 34	Female	100	0	0	0	0	0	0	0	0	0	0	0	0	0	0	yes
171	WA	35 - 44	Female	100	0	0	0	0	0	0	0	0	0	0	0	0	0	0	yes
172	WA	25 - 34	Female	0	0	100	0	0	0	0	0	0	0	0	0	0	0	0	no
173	WA	35 - 44	Female	0	0	0	0	100	0	0	0	0	0	0	0	0	0	0	no
174	WA	45 - 55	Male	100	0	0	0	0	0	0	0	0	0	0	0	0	0	0	yes
175	WA	35 - 44	Female	100	0	0	0	0	0	0	0	0	0	0	0	0	0	0	yes
176	WA	35 - 44	Male	100	0	0	0	0	0	0	0	0	0	0	0	0	0	0	yes
177	WA	45 - 55	Male	100	0	0	0	0	0	0	0	0	0	0	0	0	0	0	yes
178	WA	35 - 44	Female	100	0	0	0	0	0	0	0	0	0	0	0	0	0	0	yes
179	WA	45 - 55	Male	0	0	100	0	0	0	0	0	0	0	0	0	0	0	0	no
180	WA	25 - 34	Female	100	0	0	0	0	0	0	0	0	0	0	0	0	0	0	yes
181	WA	25 - 34	Female	0	0	0	100	0	0	0	0	0	0	0	0	0	0	0	no
182	WA	45 - 55	Male	100	0	0	0	0	0	0	0	0	0	0	0	0	0	0	yes
183	WA	45 - 55	Male	100	0	0	0	0	0	0	0	0	0	0	0	0	0	0	yes
184	WA	35 - 44	Female	0	0	0	0	0	0	100	0	0	0	0	0	0	0	0	no
185	WA	35 - 44	Male	0	0	0	100	0	0	0	0	0	0	0	0	0	0	0	no
186	WA	35 - 44	Male	100	0	0	0	0	0	0	0	0	0	0	0	0	0	0	yes
187	WA	25 - 34	Male	100	0	0	0	0	0	0	0	0	0	0	0	0	0	0	yes
188	WA	18 - 24	Female	100	0	0	0	0	0	0	0	0	0	0	0	0	0	0	yes
189	WA	35 - 44	Female	100	0	0	0	0	0	0	0	0	0	0	0	0	0	0	yes
190	WA	25 - 34	Female	100	0	0	0	0	0	0	0	0	0	0	0	0	0	0	yes
191	WA	35 - 44	Female	0	0	0	100	0	0	0	0	0	0	0	0	0	0	0	no
192	WA	45 - 55	Female	100	0	0	0	0	0	0	0	0	0	0	0	0	0	0	yes
193	WA	35 - 44	Male	100	0	0	0	0	0	0	0	0	0	0	0	0	0	0	yes
194	WA	25 - 34	Male	100	0	0	0	0	0	0	0	0	0	0	0	0	0	0	yes
195	WA	35 - 44	Male	0	0	100	0	0	0	0	0	0	0	0	0	0	0	0	no
196	Teams	18 - 24	Male	0	0	0	0	0	0	0	0	0	0	0	0	0	0	100	yes
197	Teams	45 - 55	Male	0	0	100	0	0	0	0	0	0	0	0	0	0	0	0	no
198	Teams	45 - 55	Female	0	100	0	0	0	0	0	0	0	0	0	0	0	0	0	no
199	Teams	45 - 55	Male	0	0	100	0	0	0	0	0	0	0	0	0	0	0	0	no
200	Teams	25 - 34	Female	100	0	0	0	0	0	0	0	0	0	0	0	0	0	0	no
201	Teams	45 - 55	Male	0	0	0	0	0	0	0	100	0	0	0	0	0	0	0	no
202	Teams	45 - 55	Male	100	0	0	0	0	0	0	0	0	0	0	0	0	0	0	no
203	Teams	35 - 44	Female	100	0	0	0	0	0	0	0	0	0	0	0	0	0	0	no
204	Teams	45 - 55	Male	0	0	0	0	0	100	0	0	0	0	0	0	0	0	0	no
205	Teams	35 - 44	Male	0	0	0	0	0	0	0	0	0	0	0	0	0	0	100	yes
206	Teams	45 - 55	Female	0	0	0	0	100	0	0	0	0	0	0	0	0	0	0	no
207	Teams	35 - 44	Female	100	0	0	0	0	0	0	0	0	0	0	0	0	0	0	no
208	Teams	35 - 44	Female	0	0	100	0	0	0	0	0	0	0	0	0	0	0	0	no
209	Teams	45 - 55	Female	100	0	0	0	0	0	0	0	0	0	0	0	0	0	0	no
210	Teams	25 - 34	Female	0	0	0	0	0	0	0	0	0	0	0	0	0	0	100	yes
211	Teams	25 - 34	Male	100	0	0	0	0	0	0	0	0	0	0	0	0	0	0	no
212	Teams	18 - 24	Female	0	0	0	100	0	0	0	0	0	0	0	0	0	0	0	no
213	Teams	25 - 34	Female	0	0	100	0	0	0	0	0	0	0	0	0	0	0	0	no
214	Teams	45 - 55	Female	0	0	0	0	100	0	0	0	0	0	0	0	0	0	0	no
215	Teams	18 - 24	Male	0	0	0	0	0	0	0	0	0	0	0	0	0	0	100	yes
216	Teams	35 - 44	Female	0	0	0	0	0	0	0	0	0	0	0	0	0	0	100	yes
217	Teams	18 - 24	Female	100	0	0	0	0	0	0	0	0	0	0	0	0	0	0	no
218	Teams	25 - 34	Female	100	0	0	0	0	0	0	0	0	0	0	0	0	0	0	no
219	Teams	35 - 44	Male	0	0	0	0	100	0	0	0	0	0	0	0	0	0	0	no
220	Teams	25 - 34	Female	100	0	0	0	0	0	0	0	0	0	0	0	0	0	0	no
221	Teams	35 - 44	Male	0	100	0	0	0	0	0	0	0	0	0	0	0	0	0	no
222	Teams	25 - 34	Female	0	0	0	0	0	0	0	0	0	0	0	0	0	0	100	yes
223	Teams	25 - 34	Female	0	0	0	0	0	0	0	0	0	0	0	0	0	0	100	yes
224	Teams	25 - 34	Female	0	100	0	0	0	0	0	0	0	0	0	0	0	0	0	no
225	Teams	45 - 55	Female	100	0	0	0	0	0	0	0	0	0	0	0	0	0	0	no
226	Teams	45 - 55	Female	100	0	0	0	0	0	0	0	0	0	0	0	0	0	0	no
227	Teams	45 - 55	Female	0	100	0	0	0	0	0	0	0	0	0	0	0	0	0	no
228	Teams	25 - 34	Female	0	0	0	100	0	0	0	0	0	0	0	0	0	0	0	no
229	Teams	25 - 34	Female	0	100	0	0	0	0	0	0	0	0	0	0	0	0	0	no
230	Teams	45 - 55	Male	0	0	0	100	0	0	0	0	0	0	0	0	0	0	0	no
231	Teams	45 - 55	Female	0	0	0	0	100	0	0	0	0	0	0	0	0	0	0	no
232	Teams	18 - 24	Female	100	0	0	0	0	0	0	0	0	0	0	0	0	0	0	no
233	Teams	18 - 24	Female	0	0	100	0	0	0	0	0	0	0	0	0	0	0	0	no
234	Teams	35 - 44	Female	0	0	0	0	0	0	0	0	0	0	0	0	0	0	100	yes
235	Teams	45 - 55	Male	0	100	0	0	0	0	0	0	0	0	0	0	0	0	0	no
236	Teams	45 - 55	Male	0	0	0	100	0	0	0	0	0	0	0	0	0	0	0	no
237	Teams	18 - 24	Female	100	0	0	0	0	0	0	0	0	0	0	0	0	0	0	no
238	Teams	45 - 55	Male	100	0	0	0	0	0	0	0	0	0	0	0	0	0	0	no
239	Teams	45 - 55	Male	100	0	0	0	0	0	0	0	0	0	0	0	0	0	0	no
240	Teams	35 - 44	Male	0	100	0	0	0	0	0	0	0	0	0	0	0	0	0	no
241	Teams	35 - 44	Female	0	0	0	0	0	0	0	100	0	0	0	0	0	0	0	no
242	Teams	45 - 55	Male	100	0	0	0	0	0	0	0	0	0	0	0	0	0	0	no
243	Teams	45 - 55	Male	100	0	0	0	0	0	0	0	0	0	0	0	0	0	0	no
244	Teams	45 - 55	Female	100	0	0	0	0	0	0	0	0	0	0	0	0	0	0	no
245	Teams	35 - 44	Female	0	0	0	0	0	0	0	0	0	0	0	0	0	0	100	yes
246	Teams	25 - 34	Female	0	0	0	0	100	0	0	0	0	0	0	0	0	0	0	no
247	Teams	25 - 34	Female	0	0	0	0	100	0	0	0	0	0	0	0	0	0	0	no
248	Teams	45 - 55	Male	0	100	0	0	0	0	0	0	0	0	0	0	0	0	0	no
249	Teams	18 - 24	Male	0	0	0	0	0	0	0	0	0	0	0	0	0	0	100	yes
250	Teams	45 - 55	Male	100	0	0	0	0	0	0	0	0	0	0	0	0	0	0	no
251	Teams	35 - 44	Female	0	0	0	0	0	0	0	0	0	0	0	0	0	0	100	no
252	Teams	25 - 34	Male	0	0	0	0	0	0	0	100	0	0	0	0	0	0	0	no
253	Teams	45 - 55	Male	0	0	0	0	0	100	0	0	0	0	0	0	0	0	0	no
254	Teams	25 - 34	Female	0	0	100	0	0	0	0	0	0	0	0	0	0	0	0	no
255	Teams	45 - 55	Male	0	0	0	0	0	100	0	0	0	0	0	0	0	0	0	no
256	Teams	18 - 24	Female	100	0	0	0	0	0	0	0	0	0	0	0	0	0	0	no
257	Teams	25 - 34	Male	100	0	0	0	0	0	0	0	0	0	0	0	0	0	0	no
258	Teams	25 - 34	Female	100	0	0	0	0	0	0	0	0	0	0	0	0	0	0	no
259	Teams	35 - 44	Male	0	0	0	0	0	0	0	0	0	0	0	0	0	0	100	yes
260	Teams	45 - 55	Female	100	0	0	0	0	0	0	0	0	0	0	0	0	0	0	no
261	Messenger	25 - 34	Male	0	0	0	0	0	0	0	100	0	0	0	0	0	0	0	yes
262	Messenger	18 - 24	Female	0	0	0	0	0	0	0	100	0	0	0	0	0	0	0	yes
263	Messenger	18 - 24	Male	0	0	0	100	0	0	0	0	0	0	0	0	0	0	0	no
264	Messenger	45 - 55	Male	100	0	0	0	0	0	0	0	0	0	0	0	0	0	0	no
265	Messenger	25 - 34	Female	0	0	0	0	0	0	0	0	0	0	0	100	0	0	0	no
266	Messenger	18 - 24	Male	0	100	0	0	0	0	0	0	0	0	0	0	0	0	0	no
267	Messenger	45 - 55	Female	0	0	100	0	0	0	0	0	0	0	0	0	0	0	0	no
268	Messenger	45 - 55	Male	0	0	0	0	0	0	0	100	0	0	0	0	0	0	0	yes
269	Messenger	18 - 24	Female	100	0	0	0	0	0	0	0	0	0	0	0	0	0	0	no
270	Messenger	45 - 55	Female	0	0	0	0	0	0	0	100	0	0	0	0	0	0	0	yes
271	Messenger	45 - 55	Male	0	0	0	0	0	0	0	100	0	0	0	0	0	0	0	yes
272	Messenger	25 - 34	Male	100	0	0	0	0	0	0	0	0	0	0	0	0	0	0	no
273	Messenger	45 - 55	Male	100	0	0	0	0	0	0	0	0	0	0	0	0	0	0	no
274	Messenger	18 - 24	Female	100	0	0	0	0	0	0	0	0	0	0	0	0	0	0	no
275	Messenger	45 - 55	Male	0	0	0	0	0	100	0	0	0	0	0	0	0	0	0	no
276	Messenger	25 - 34	Female	0	0	0	100	0	0	0	0	0	0	0	0	0	0	0	no
277	Messenger	45 - 55	Female	100	0	0	0	0	0	0	0	0	0	0	0	0	0	0	no
278	Messenger	35 - 44	Male	0	0	0	100	0	0	0	0	0	0	0	0	0	0	0	no
279	Messenger	25 - 34	Male	0	0	0	0	0	0	0	100	0	0	0	0	0	0	0	yes
280	Messenger	18 - 24	Female	100	0	0	0	0	0	0	0	0	0	0	0	0	0	0	no
281	Messenger	25 - 34	Female	100	0	0	0	0	0	0	0	0	0	0	0	0	0	0	no
282	Messenger	45 - 55	Male	100	0	0	0	0	0	0	0	0	0	0	0	0	0	0	no
283	Messenger	45 - 55	Male	100	0	0	0	0	0	0	0	0	0	0	0	0	0	0	no
284	Messenger	35 - 44	Female	100	0	0	0	0	0	0	0	0	0	0	0	0	0	0	no
285	Messenger	25 - 34	Female	100	0	0	0	0	0	0	0	0	0	0	0	0	0	0	no
286	Messenger	25 - 34	Female	0	0	0	0	0	0	0	100	0	0	0	0	0	0	0	yes
287	Messenger	25 - 34	Female	100	0	0	0	0	0	0	0	0	0	0	0	0	0	0	no
288	Messenger	35 - 44	Male	100	0	0	0	0	0	0	0	0	0	0	0	0	0	0	no
289	Messenger	35 - 44	Female	100	0	0	0	0	0	0	0	0	0	0	0	0	0	0	no
290	Messenger	35 - 44	Female	0	0	0	0	100	0	0	0	0	0	0	0	0	0	0	no
291	Messenger	18 - 24	Female	100	0	0	0	0	0	0	0	0	0	0	0	0	0	0	no
292	Messenger	25 - 34	Female	100	0	0	0	0	0	0	0	0	0	0	0	0	0	0	no
293	Messenger	35 - 44	Male	0	0	100	0	0	0	0	0	0	0	0	0	0	0	0	no
294	Messenger	18 - 24	Female	0	0	0	0	100	0	0	0	0	0	0	0	0	0	0	no
295	Messenger	45 - 55	Female	0	0	0	0	0	100	0	0	0	0	0	0	0	0	0	no
296	Messenger	45 - 55	Female	0	0	0	0	0	0	0	0	0	0	0	0	0	100	0	no
297	Messenger	45 - 55	Male	100	0	0	0	0	0	0	0	0	0	0	0	0	0	0	no
298	Messenger	45 - 55	Male	0	0	100	0	0	0	0	0	0	0	0	0	0	0	0	no
299	Messenger	25 - 34	Male	0	0	100	0	0	0	0	0	0	0	0	0	0	0	0	no
300	Messenger	35 - 44	Male	100	0	0	0	0	0	0	0	0	0	0	0	0	0	0	no
301	Messenger	35 - 44	Male	100	0	0	0	0	0	0	0	0	0	0	0	0	0	0	no
302	Messenger	35 - 44	Male	0	0	0	0	0	0	0	100	0	0	0	0	0	0	0	yes
303	Messenger	45 - 55	Female	0	0	0	100	0	0	0	0	0	0	0	0	0	0	0	no
304	Messenger	45 - 55	Male	0	0	0	0	0	0	0	100	0	0	0	0	0	0	0	yes
305	Messenger	45 - 55	Male	0	0	0	0	0	0	0	0	0	0	0	0	0	100	0	no
306	Messenger	35 - 44	Female	0	0	0	0	0	0	0	0	0	0	0	0	0	0	100	no
307	Messenger	25 - 34	Male	0	0	0	0	0	0	0	100	0	0	0	0	0	0	0	yes
308	Messenger	35 - 44	Female	0	0	0	0	0	0	0	0	0	0	0	100	0	0	0	no
309	Messenger	25 - 34	Male	0	0	0	0	0	0	0	100	0	0	0	0	0	0	0	yes
310	Messenger	25 - 34	Female	0	0	0	0	0	0	0	0	0	100	0	0	0	0	0	no
311	Messenger	45 - 55	Female	0	0	0	0	0	0	0	100	0	0	0	0	0	0	0	yes
312	Messenger	35 - 44	Female	100	0	0	0	0	0	0	0	0	0	0	0	0	0	0	no
313	Messenger	35 - 44	Male	0	0	0	0	100	0	0	0	0	0	0	0	0	0	0	no
314	Messenger	45 - 55	Female	0	0	0	0	100	0	0	0	0	0	0	0	0	0	0	no
315	Messenger	18 - 24	Female	100	0	0	0	0	0	0	0	0	0	0	0	0	0	0	no
316	Messenger	45 - 55	Male	100	0	0	0	0	0	0	0	0	0	0	0	0	0	0	no
317	Messenger	35 - 44	Male	0	0	100	0	0	0	0	0	0	0	0	0	0	0	0	no
318	Messenger	35 - 44	Female	0	0	0	100	0	0	0	0	0	0	0	0	0	0	0	no
319	Amazon	25 - 34	Male	0	0	0	0	100	0	0	0	0	0	0	0	0	0	0	yes
320	Amazon	35 - 44	Female	100	0	0	0	0	0	0	0	0	0	0	0	0	0	0	no
321	Amazon	45 - 55	Male	100	0	0	0	0	0	0	0	0	0	0	0	0	0	0	no
322	Amazon	18 - 24	Female	0	0	0	0	100	0	0	0	0	0	0	0	0	0	0	yes
323	Amazon	35 - 44	Female	0	0	100	0	0	0	0	0	0	0	0	0	0	0	0	no
324	Amazon	18 - 24	Female	100	0	0	0	0	0	0	0	0	0	0	0	0	0	0	no
325	Amazon	45 - 55	Female	0	0	0	100	0	0	0	0	0	0	0	0	0	0	0	no
326	Amazon	18 - 24	Male	0	0	0	0	100	0	0	0	0	0	0	0	0	0	0	yes
327	Amazon	18 - 24	Male	0	0	100	0	0	0	0	0	0	0	0	0	0	0	0	no
328	Amazon	45 - 55	Female	0	0	0	100	0	0	0	0	0	0	0	0	0	0	0	no
329	Amazon	18 - 24	Female	0	0	100	0	0	0	0	0	0	0	0	0	0	0	0	no
330	Amazon	45 - 55	Male	0	0	0	0	100	0	0	0	0	0	0	0	0	0	0	yes
331	Amazon	45 - 55	Female	0	0	0	0	100	0	0	0	0	0	0	0	0	0	0	yes
332	Amazon	25 - 34	Male	0	0	0	0	100	0	0	0	0	0	0	0	0	0	0	yes
333	Amazon	25 - 34	Male	100	0	0	0	0	0	0	0	0	0	0	0	0	0	0	no
334	Amazon	25 - 34	Female	0	0	0	0	100	0	0	0	0	0	0	0	0	0	0	yes
335	Amazon	25 - 34	Female	100	0	0	0	0	0	0	0	0	0	0	0	0	0	0	no
336	Amazon	35 - 44	Male	0	0	0	0	0	100	0	0	0	0	0	0	0	0	0	no
337	Amazon	25 - 34	Female	100	0	0	0	0	0	0	0	0	0	0	0	0	0	0	no
338	Amazon	35 - 44	Female	100	0	0	0	0	0	0	0	0	0	0	0	0	0	0	no
339	Amazon	18 - 24	Female	100	0	0	0	0	0	0	0	0	0	0	0	0	0	0	no
340	Amazon	45 - 55	Female	0	0	0	100	0	0	0	0	0	0	0	0	0	0	0	no
341	Amazon	35 - 44	Female	0	0	0	0	100	0	0	0	0	0	0	0	0	0	0	yes
342	Amazon	25 - 34	Male	0	0	0	0	100	0	0	0	0	0	0	0	0	0	0	yes
343	Amazon	25 - 34	Female	100	0	0	0	0	0	0	0	0	0	0	0	0	0	0	no
344	Amazon	25 - 34	Female	0	100	0	0	0	0	0	0	0	0	0	0	0	0	0	no
345	Amazon	25 - 34	Female	0	0	0	0	100	0	0	0	0	0	0	0	0	0	0	yes
346	Amazon	45 - 55	Female	0	100	0	0	0	0	0	0	0	0	0	0	0	0	0	no
347	Amazon	35 - 44	Female	0	0	0	0	100	0	0	0	0	0	0	0	0	0	0	yes
348	Amazon	25 - 34	Female	0	0	0	0	100	0	0	0	0	0	0	0	0	0	0	yes
349	Amazon	25 - 34	Female	100	0	0	0	0	0	0	0	0	0	0	0	0	0	0	no
350	Amazon	45 - 55	Female	0	0	0	100	0	0	0	0	0	0	0	0	0	0	0	no
351	Amazon	25 - 34	Female	0	0	0	0	100	0	0	0	0	0	0	0	0	0	0	yes
352	Amazon	25 - 34	Female	100	0	0	0	0	0	0	0	0	0	0	0	0	0	0	no
353	Amazon	45 - 55	Male	0	0	0	0	100	0	0	0	0	0	0	0	0	0	0	yes
354	Amazon	25 - 34	Female	0	0	0	0	100	0	0	0	0	0	0	0	0	0	0	yes
355	Amazon	45 - 55	Male	0	0	0	100	0	0	0	0	0	0	0	0	0	0	0	no
356	Amazon	18 - 24	Female	100	0	0	0	0	0	0	0	0	0	0	0	0	0	0	no
357	Amazon	45 - 55	Female	0	100	0	0	0	0	0	0	0	0	0	0	0	0	0	no
358	Amazon	35 - 44	Female	0	0	0	0	100	0	0	0	0	0	0	0	0	0	0	yes
359	Amazon	45 - 55	Female	100	0	0	0	0	0	0	0	0	0	0	0	0	0	0	no
360	Amazon	45 - 55	Male	0	0	0	0	100	0	0	0	0	0	0	0	0	0	0	yes
361	Amazon	45 - 55	Male	100	0	0	0	0	0	0	0	0	0	0	0	0	0	0	no
362	Amazon	45 - 55	Male	100	0	0	0	0	0	0	0	0	0	0	0	0	0	0	no
363	Amazon	35 - 44	Male	0	0	0	0	100	0	0	0	0	0	0	0	0	0	0	yes
364	Amazon	35 - 44	Female	0	0	0	0	100	0	0	0	0	0	0	0	0	0	0	yes
365	Amazon	18 - 24	Female	0	0	0	0	100	0	0	0	0	0	0	0	0	0	0	yes
366	Amazon	45 - 55	Female	0	0	0	0	100	0	0	0	0	0	0	0	0	0	0	yes
367	Amazon	25 - 34	Female	0	0	0	0	100	0	0	0	0	0	0	0	0	0	0	yes
368	Amazon	35 - 44	Female	0	0	0	0	100	0	0	0	0	0	0	0	0	0	0	yes
369	Amazon	35 - 44	Female	100	0	0	0	0	0	0	0	0	0	0	0	0	0	0	no
370	Amazon	45 - 55	Male	0	0	0	0	100	0	0	0	0	0	0	0	0	0	0	yes
371	Amazon	45 - 55	Female	100	0	0	0	0	0	0	0	0	0	0	0	0	0	0	no
372	Amazon	45 - 55	Female	0	0	0	100	0	0	0	0	0	0	0	0	0	0	0	no
373	Amazon	35 - 44	Male	0	0	0	0	100	0	0	0	0	0	0	0	0	0	0	yes
374	Amazon	25 - 34	Female	100	0	0	0	0	0	0	0	0	0	0	0	0	0	0	no
375	Amazon	45 - 55	Female	100	0	0	0	0	0	0	0	0	0	0	0	0	0	0	no
376	Amazon	25 - 34	Female	100	0	0	0	0	0	0	0	0	0	0	0	0	0	0	no
377	Amazon	45 - 55	Female	100	0	0	0	0	0	0	0	0	0	0	0	0	0	0	no
378	Amazon	35 - 44	Female	100	0	0	0	0	0	0	0	0	0	0	0	0	0	0	no
379	Amazon	25 - 34	Male	100	0	0	0	0	0	0	0	0	0	0	0	0	0	0	no
380	Amazon	25 - 34	Female	0	0	0	100	0	0	0	0	0	0	0	0	0	0	0	no
381	Amazon	45 - 55	Male	0	100	0	0	0	0	0	0	0	0	0	0	0	0	0	no
382	Amazon	25 - 34	Male	0	0	0	0	0	0	0	100	0	0	0	0	0	0	0	no
383	Facebook	45 - 55	Male	0	0	0	100	0	0	0	0	0	0	0	0	0	0	0	yes
384	Facebook	35 - 44	Female	0	0	0	100	0	0	0	0	0	0	0	0	0	0	0	yes
385	Facebook	45 - 55	Female	0	0	0	100	0	0	0	0	0	0	0	0	0	0	0	yes
386	Facebook	18 - 24	Female	0	100	0	0	0	0	0	0	0	0	0	0	0	0	0	no
387	Facebook	35 - 44	Male	0	100	0	0	0	0	0	0	0	0	0	0	0	0	0	no
388	Facebook	45 - 55	Male	0	0	0	0	0	0	0	0	0	100	0	0	0	0	0	no
389	Facebook	45 - 55	Female	100	0	0	0	0	0	0	0	0	0	0	0	0	0	0	no
390	Facebook	35 - 44	Male	100	0	0	0	0	0	0	0	0	0	0	0	0	0	0	no
391	Facebook	25 - 34	Female	0	0	0	100	0	0	0	0	0	0	0	0	0	0	0	yes
392	Facebook	35 - 44	Male	0	100	0	0	0	0	0	0	0	0	0	0	0	0	0	no
393	Facebook	25 - 34	Male	0	100	0	0	0	0	0	0	0	0	0	0	0	0	0	no
394	Facebook	18 - 24	Female	100	0	0	0	0	0	0	0	0	0	0	0	0	0	0	no
395	Facebook	25 - 34	Male	0	0	0	0	0	0	0	0	0	0	0	0	0	0	100	no
396	Facebook	35 - 44	Female	100	0	0	0	0	0	0	0	0	0	0	0	0	0	0	no
397	Facebook	18 - 24	Female	0	0	0	100	0	0	0	0	0	0	0	0	0	0	0	yes
398	Facebook	45 - 55	Female	0	0	0	0	100	0	0	0	0	0	0	0	0	0	0	no
399	Facebook	25 - 34	Female	0	0	0	100	0	0	0	0	0	0	0	0	0	0	0	yes
400	Facebook	25 - 34	Male	0	0	0	100	0	0	0	0	0	0	0	0	0	0	0	yes
401	Facebook	35 - 44	Female	0	0	0	100	0	0	0	0	0	0	0	0	0	0	0	yes
402	Facebook	25 - 34	Female	0	0	0	100	0	0	0	0	0	0	0	0	0	0	0	yes
403	Facebook	25 - 34	Female	0	0	0	0	100	0	0	0	0	0	0	0	0	0	0	no
404	Facebook	35 - 44	Male	0	0	0	0	0	0	0	0	0	0	0	100	0	0	0	no
405	Facebook	25 - 34	Female	0	0	0	100	0	0	0	0	0	0	0	0	0	0	0	yes
406	Facebook	35 - 44	Male	0	100	0	0	0	0	0	0	0	0	0	0	0	0	0	no
407	Facebook	25 - 34	Female	0	0	0	100	0	0	0	0	0	0	0	0	0	0	0	yes
408	Facebook	45 - 55	Male	100	0	0	0	0	0	0	0	0	0	0	0	0	0	0	no
409	Facebook	35 - 44	Female	100	0	0	0	0	0	0	0	0	0	0	0	0	0	0	no
410	Facebook	18 - 24	Female	0	0	100	0	0	0	0	0	0	0	0	0	0	0	0	no
411	Facebook	25 - 34	Female	0	0	0	0	100	0	0	0	0	0	0	0	0	0	0	no
412	Facebook	35 - 44	Male	0	0	0	100	0	0	0	0	0	0	0	0	0	0	0	yes
413	Facebook	25 - 34	Female	0	0	0	0	100	0	0	0	0	0	0	0	0	0	0	no
414	Facebook	45 - 55	Female	0	0	0	100	0	0	0	0	0	0	0	0	0	0	0	yes
415	Facebook	45 - 55	Male	100	0	0	0	0	0	0	0	0	0	0	0	0	0	0	no
416	Facebook	45 - 55	Male	0	0	0	0	100	0	0	0	0	0	0	0	0	0	0	no
417	Facebook	45 - 55	Male	0	100	0	0	0	0	0	0	0	0	0	0	0	0	0	no
418	Facebook	45 - 55	Male	0	0	0	0	0	100	0	0	0	0	0	0	0	0	0	no
419	Facebook	25 - 34	Male	100	0	0	0	0	0	0	0	0	0	0	0	0	0	0	no
420	Facebook	45 - 55	Male	0	0	0	0	0	0	0	0	100	0	0	0	0	0	0	no
421	Facebook	25 - 34	Female	100	0	0	0	0	0	0	0	0	0	0	0	0	0	0	no
422	Facebook	35 - 44	Male	0	0	0	0	0	0	0	0	0	0	0	0	0	0	100	no
423	Facebook	35 - 44	Male	0	100	0	0	0	0	0	0	0	0	0	0	0	0	0	no
424	Facebook	35 - 44	Male	0	0	100	0	0	0	0	0	0	0	0	0	0	0	0	no
425	Facebook	45 - 55	Female	0	0	0	100	0	0	0	0	0	0	0	0	0	0	0	yes
426	Facebook	35 - 44	Male	0	0	0	0	100	0	0	0	0	0	0	0	0	0	0	no
427	Facebook	25 - 34	Female	0	0	0	100	0	0	0	0	0	0	0	0	0	0	0	yes
428	Facebook	35 - 44	Female	0	0	0	100	0	0	0	0	0	0	0	0	0	0	0	yes
429	Facebook	25 - 34	Female	0	0	0	100	0	0	0	0	0	0	0	0	0	0	0	yes
430	Facebook	45 - 55	Male	0	0	0	100	0	0	0	0	0	0	0	0	0	0	0	yes
431	Facebook	35 - 44	Female	0	0	0	100	0	0	0	0	0	0	0	0	0	0	0	yes
432	Facebook	45 - 55	Female	0	100	0	0	0	0	0	0	0	0	0	0	0	0	0	no
433	Facebook	25 - 34	Female	0	0	0	100	0	0	0	0	0	0	0	0	0	0	0	yes
434	Facebook	45 - 55	Male	0	0	0	100	0	0	0	0	0	0	0	0	0	0	0	yes
435	Facebook	45 - 55	Male	0	0	0	100	0	0	0	0	0	0	0	0	0	0	0	yes
436	Facebook	25 - 34	Female	0	0	0	100	0	0	0	0	0	0	0	0	0	0	0	yes
437	Facebook	25 - 34	Male	100	0	0	0	0	0	0	0	0	0	0	0	0	0	0	no
438	Facebook	35 - 44	Female	0	0	0	100	0	0	0	0	0	0	0	0	0	0	0	yes
439	Facebook	45 - 55	Male	100	0	0	0	0	0	0	0	0	0	0	0	0	0	0	no
440	Facebook	18 - 24	Female	0	0	0	0	0	0	0	0	0	0	100	0	0	0	0	no
441	Facebook	25 - 34	Female	0	0	0	100	0	0	0	0	0	0	0	0	0	0	0	yes
442	Facebook	35 - 44	Female	0	0	0	100	0	0	0	0	0	0	0	0	0	0	0	yes
443	Facebook	35 - 44	Male	0	0	0	100	0	0	0	0	0	0	0	0	0	0	0	yes
444	Facebook	25 - 34	Female	0	0	0	100	0	0	0	0	0	0	0	0	0	0	0	yes
445	Facebook	45 - 55	Male	0	0	0	0	0	0	0	0	0	0	0	0	0	0	100	no
446	Facebook	35 - 44	Male	0	0	0	100	0	0	0	0	0	0	0	0	0	0	0	yes
447	Facebook	35 - 44	Male	0	0	0	100	0	0	0	0	0	0	0	0	0	0	0	yes
448	Facebook	45 - 55	Female	0	100	0	0	0	0	0	0	0	0	0	0	0	0	0	no
449	Facebook	18 - 24	Male	0	0	100	0	0	0	0	0	0	0	0	0	0	0	0	no
450	Facebook	18 - 24	Male	0	0	100	0	0	0	0	0	0	0	0	0	0	0	0	no
451	Calendario	35 - 44	Female	0	0	0	0	0	0	0	0	0	0	0	0	100	0	0	yes
452	Calendario	35 - 44	Female	0	0	100	0	0	0	0	0	0	0	0	0	0	0	0	no
453	Calendario	35 - 44	Male	0	0	0	0	0	0	0	0	0	0	0	100	0	0	0	no
454	Calendario	35 - 44	Male	0	0	0	100	0	0	0	0	0	0	0	0	0	0	0	no
455	Calendario	35 - 44	Female	100	0	0	0	0	0	0	0	0	0	0	0	0	0	0	no
456	Calendario	35 - 44	Female	100	0	0	0	0	0	0	0	0	0	0	0	0	0	0	no
457	Calendario	25 - 34	Male	0	0	0	0	100	0	0	0	0	0	0	0	0	0	0	no
458	Calendario	25 - 34	Female	0	100	0	0	0	0	0	0	0	0	0	0	0	0	0	no
459	Calendario	35 - 44	Female	0	0	0	0	0	100	0	0	0	0	0	0	0	0	0	no
460	Calendario	45 - 55	Male	0	0	100	0	0	0	0	0	0	0	0	0	0	0	0	no
461	Calendario	35 - 44	Male	0	0	0	0	0	0	0	0	0	0	0	0	100	0	0	yes
462	Calendario	25 - 34	Female	0	0	0	100	0	0	0	0	0	0	0	0	0	0	0	no
463	Calendario	35 - 44	Female	0	0	0	0	0	0	0	0	0	0	0	0	100	0	0	yes
464	Calendario	18 - 24	Female	100	0	0	0	0	0	0	0	0	0	0	0	0	0	0	no
465	Calendario	35 - 44	Male	100	0	0	0	0	0	0	0	0	0	0	0	0	0	0	no
466	Calendario	45 - 55	Female	0	0	0	100	0	0	0	0	0	0	0	0	0	0	0	no
467	Calendario	35 - 44	Female	0	0	0	0	0	0	0	0	0	0	0	0	100	0	0	yes
468	Calendario	18 - 24	Female	100	0	0	0	0	0	0	0	0	0	0	0	0	0	0	no
469	Calendario	35 - 44	Female	0	0	0	0	0	0	0	0	0	0	0	0	100	0	0	yes
470	Calendario	35 - 44	Male	100	0	0	0	0	0	0	0	0	0	0	0	0	0	0	no
471	Calendario	25 - 34	Male	0	0	100	0	0	0	0	0	0	0	0	0	0	0	0	no
472	Calendario	45 - 55	Female	0	0	0	0	0	0	0	0	0	0	0	0	100	0	0	yes
473	Calendario	45 - 55	Male	100	0	0	0	0	0	0	0	0	0	0	0	0	0	0	no
474	Calendario	25 - 34	Female	0	0	0	100	0	0	0	0	0	0	0	0	0	0	0	no
475	Calendario	18 - 24	Female	0	0	0	0	0	0	0	100	0	0	0	0	0	0	0	no
476	Calendario	35 - 44	Male	0	0	0	0	100	0	0	0	0	0	0	0	0	0	0	no
477	Calendario	25 - 34	Female	100	0	0	0	0	0	0	0	0	0	0	0	0	0	0	no
478	Calendario	45 - 55	Female	100	0	0	0	0	0	0	0	0	0	0	0	0	0	0	no
479	Calendario	18 - 24	Male	100	0	0	0	0	0	0	0	0	0	0	0	0	0	0	no
480	Calendario	25 - 34	Male	0	0	0	0	0	0	0	0	0	0	0	0	100	0	0	yes
481	Calendario	45 - 55	Female	100	0	0	0	0	0	0	0	0	0	0	0	0	0	0	no
482	Calendario	45 - 55	Female	0	0	0	0	0	0	0	0	0	100	0	0	0	0	0	no
483	Calendario	25 - 34	Male	0	0	0	0	0	0	0	0	0	0	0	0	100	0	0	yes
484	Calendario	45 - 55	Male	0	0	0	0	0	0	0	0	0	0	0	0	100	0	0	yes
485	Calendario	35 - 44	Female	100	0	0	0	0	0	0	0	0	0	0	0	0	0	0	no
486	Calendario	25 - 34	Male	0	0	0	0	100	0	0	0	0	0	0	0	0	0	0	no
487	Calendario	45 - 55	Male	0	0	0	0	100	0	0	0	0	0	0	0	0	0	0	no
488	Calendario	45 - 55	Male	0	100	0	0	0	0	0	0	0	0	0	0	0	0	0	no
489	Calendario	45 - 55	Male	0	0	100	0	0	0	0	0	0	0	0	0	0	0	0	no
490	Calendario	35 - 44	Male	100	0	0	0	0	0	0	0	0	0	0	0	0	0	0	no
491	Calendario	45 - 55	Female	100	0	0	0	0	0	0	0	0	0	0	0	0	0	0	no
492	Calendario	25 - 34	Male	100	0	0	0	0	0	0	0	0	0	0	0	0	0	0	no
493	Calendario	45 - 55	Female	100	0	0	0	0	0	0	0	0	0	0	0	0	0	0	no
494	Calendario	25 - 34	Male	100	0	0	0	0	0	0	0	0	0	0	0	0	0	0	no
495	Calendario	35 - 44	Male	100	0	0	0	0	0	0	0	0	0	0	0	0	0	0	no
496	Calendario	18 - 24	Female	0	0	0	0	0	0	0	0	100	0	0	0	0	0	0	no
497	Calendario	35 - 44	Female	0	0	0	0	0	0	0	0	0	0	0	0	100	0	0	yes
498	Calendario	45 - 55	Female	100	0	0	0	0	0	0	0	0	0	0	0	0	0	0	no
499	Calendario	25 - 34	Female	0	0	0	0	0	0	0	0	0	0	0	100	0	0	0	no
500	Calendario	18 - 24	Female	0	0	0	0	0	0	0	0	0	0	0	0	100	0	0	yes
501	Calendario	45 - 55	Male	0	0	100	0	0	0	0	0	0	0	0	0	0	0	0	no
502	Calendario	45 - 55	Female	0	0	0	0	100	0	0	0	0	0	0	0	0	0	0	no
503	Calendario	25 - 34	Male	0	0	0	100	0	0	0	0	0	0	0	0	0	0	0	no
504	Calendario	45 - 55	Male	0	0	0	0	100	0	0	0	0	0	0	0	0	0	0	no
505	Calendario	35 - 44	Female	100	0	0	0	0	0	0	0	0	0	0	0	0	0	0	no
506	Calendario	35 - 44	Female	0	0	0	100	0	0	0	0	0	0	0	0	0	0	0	no
507	Calendario	45 - 55	Female	0	0	0	0	0	0	0	0	0	0	0	0	100	0	0	yes
508	Calendario	18 - 24	Male	0	0	0	100	0	0	0	0	0	0	0	0	0	0	0	no
509	Calendario	18 - 24	Female	0	0	100	0	0	0	0	0	0	0	0	0	0	0	0	no
510	Calendario	45 - 55	Male	100	0	0	0	0	0	0	0	0	0	0	0	0	0	0	no
511	Calendario	25 - 34	Female	100	0	0	0	0	0	0	0	0	0	0	0	0	0	0	no
512	Calendario	25 - 34	Male	0	0	100	0	0	0	0	0	0	0	0	0	0	0	0	no
513	Calendario	35 - 44	Male	0	0	0	0	0	0	0	100	0	0	0	0	0	0	0	no
514	Calendario	18 - 24	Male	100	0	0	0	0	0	0	0	0	0	0	0	0	0	0	no
515	Shazam	18 - 24	Female	0	0	100	0	0	0	0	0	0	0	0	0	0	0	0	no
516	Shazam	18 - 24	Female	100	0	0	0	0	0	0	0	0	0	0	0	0	0	0	no
517	Shazam	45 - 55	Female	100	0	0	0	0	0	0	0	0	0	0	0	0	0	0	no
518	Shazam	45 - 55	Male	0	0	0	0	0	0	0	0	0	0	100	0	0	0	0	yes
519	Shazam	25 - 34	Female	100	0	0	0	0	0	0	0	0	0	0	0	0	0	0	no
520	Shazam	18 - 24	Male	0	0	0	100	0	0	0	0	0	0	0	0	0	0	0	no
521	Shazam	35 - 44	Female	0	0	0	100	0	0	0	0	0	0	0	0	0	0	0	no
522	Shazam	18 - 24	Female	100	0	0	0	0	0	0	0	0	0	0	0	0	0	0	no
523	Shazam	45 - 55	Female	100	0	0	0	0	0	0	0	0	0	0	0	0	0	0	no
524	Shazam	35 - 44	Male	0	0	0	0	0	0	0	0	0	0	100	0	0	0	0	yes
525	Shazam	45 - 55	Male	0	0	0	0	0	0	0	0	0	100	0	0	0	0	0	no
526	Shazam	45 - 55	Female	0	100	0	0	0	0	0	0	0	0	0	0	0	0	0	no
527	Shazam	45 - 55	Female	100	0	0	0	0	0	0	0	0	0	0	0	0	0	0	no
528	Shazam	45 - 55	Male	0	100	0	0	0	0	0	0	0	0	0	0	0	0	0	no
529	Shazam	35 - 44	Male	100	0	0	0	0	0	0	0	0	0	0	0	0	0	0	no
530	Shazam	45 - 55	Female	0	100	0	0	0	0	0	0	0	0	0	0	0	0	0	no
531	Shazam	18 - 24	Male	0	0	0	0	0	0	0	0	0	0	100	0	0	0	0	yes
532	Shazam	18 - 24	Female	100	0	0	0	0	0	0	0	0	0	0	0	0	0	0	no
533	Shazam	18 - 24	Female	0	0	0	0	100	0	0	0	0	0	0	0	0	0	0	no
534	Shazam	25 - 34	Male	0	100	0	0	0	0	0	0	0	0	0	0	0	0	0	no
535	Shazam	35 - 44	Male	100	0	0	0	0	0	0	0	0	0	0	0	0	0	0	no
536	Shazam	45 - 55	Male	0	100	0	0	0	0	0	0	0	0	0	0	0	0	0	no
537	Shazam	25 - 34	Female	100	0	0	0	0	0	0	0	0	0	0	0	0	0	0	no
538	Shazam	25 - 34	Male	100	0	0	0	0	0	0	0	0	0	0	0	0	0	0	no
539	Shazam	18 - 24	Male	0	0	100	0	0	0	0	0	0	0	0	0	0	0	0	no
540	Shazam	25 - 34	Male	0	0	100	0	0	0	0	0	0	0	0	0	0	0	0	no
541	Shazam	35 - 44	Male	0	100	0	0	0	0	0	0	0	0	0	0	0	0	0	no
542	Shazam	45 - 55	Male	0	0	100	0	0	0	0	0	0	0	0	0	0	0	0	no
543	Shazam	45 - 55	Male	0	100	0	0	0	0	0	0	0	0	0	0	0	0	0	no
544	Shazam	45 - 55	Male	0	0	0	0	0	0	0	0	0	0	100	0	0	0	0	yes
545	Shazam	45 - 55	Female	100	0	0	0	0	0	0	0	0	0	0	0	0	0	0	no
546	Shazam	35 - 44	Female	0	0	0	0	100	0	0	0	0	0	0	0	0	0	0	no
547	Shazam	35 - 44	Female	100	0	0	0	0	0	0	0	0	0	0	0	0	0	0	no
548	Shazam	35 - 44	Male	100	0	0	0	0	0	0	0	0	0	0	0	0	0	0	no
549	Shazam	25 - 34	Female	0	0	100	0	0	0	0	0	0	0	0	0	0	0	0	no
550	Shazam	45 - 55	Male	0	100	0	0	0	0	0	0	0	0	0	0	0	0	0	no
551	Shazam	45 - 55	Female	0	0	0	100	0	0	0	0	0	0	0	0	0	0	0	no
552	Shazam	18 - 24	Male	0	0	0	0	100	0	0	0	0	0	0	0	0	0	0	no
553	Shazam	25 - 34	Female	0	0	0	0	100	0	0	0	0	0	0	0	0	0	0	no
554	Shazam	45 - 55	Male	100	0	0	0	0	0	0	0	0	0	0	0	0	0	0	no
555	Shazam	25 - 34	Female	100	0	0	0	0	0	0	0	0	0	0	0	0	0	0	no
556	Shazam	25 - 34	Female	100	0	0	0	0	0	0	0	0	0	0	0	0	0	0	no
557	Shazam	45 - 55	Male	100	0	0	0	0	0	0	0	0	0	0	0	0	0	0	no
558	Shazam	35 - 44	Male	0	0	0	0	0	0	0	0	0	0	100	0	0	0	0	yes
559	Shazam	25 - 34	Male	0	0	0	0	0	0	0	0	0	0	0	0	0	100	0	no
560	Shazam	35 - 44	Female	0	0	0	0	100	0	0	0	0	0	0	0	0	0	0	no
561	Shazam	25 - 34	Male	0	100	0	0	0	0	0	0	0	0	0	0	0	0	0	no
562	Shazam	35 - 44	Female	100	0	0	0	0	0	0	0	0	0	0	0	0	0	0	no
563	Shazam	18 - 24	Male	0	0	100	0	0	0	0	0	0	0	0	0	0	0	0	no
564	Shazam	35 - 44	Male	0	0	0	0	100	0	0	0	0	0	0	0	0	0	0	no
565	Shazam	25 - 34	Female	0	0	0	0	0	0	0	0	0	0	100	0	0	0	0	yes
566	Shazam	35 - 44	Male	0	0	0	100	0	0	0	0	0	0	0	0	0	0	0	no
567	Shazam	25 - 34	Male	100	0	0	0	0	0	0	0	0	0	0	0	0	0	0	no
568	Shazam	45 - 55	Male	0	0	0	0	100	0	0	0	0	0	0	0	0	0	0	no
569	Shazam	45 - 55	Male	100	0	0	0	0	0	0	0	0	0	0	0	0	0	0	no
570	Shazam	25 - 34	Female	0	0	0	0	100	0	0	0	0	0	0	0	0	0	0	no
571	Shazam	25 - 34	Female	100	0	0	0	0	0	0	0	0	0	0	0	0	0	0	no
572	Shazam	25 - 34	Male	0	0	100	0	0	0	0	0	0	0	0	0	0	0	0	no
573	Shazam	35 - 44	Female	100	0	0	0	0	0	0	0	0	0	0	0	0	0	0	no
574	Shazam	25 - 34	Female	100	0	0	0	0	0	0	0	0	0	0	0	0	0	0	no
575	Shazam	45 - 55	Male	100	0	0	0	0	0	0	0	0	0	0	0	0	0	0	no
576	Shazam	25 - 34	Female	0	0	0	0	100	0	0	0	0	0	0	0	0	0	0	no
577	Shazam	45 - 55	Male	0	0	0	0	100	0	0	0	0	0	0	0	0	0	0	no
578	Shazam	45 - 55	Male	0	0	0	0	0	0	0	0	0	0	100	0	0	0	0	yes
579	Shazam	35 - 44	Female	100	0	0	0	0	0	0	0	0	0	0	0	0	0	0	no
580	Shazam	45 - 55	Female	100	0	0	0	0	0	0	0	0	0	0	0	0	0	0	no
581	Shazam	25 - 34	Female	0	0	0	0	100	0	0	0	0	0	0	0	0	0	0	no
582	Shazam	45 - 55	Female	100	0	0	0	0	0	0	0	0	0	0	0	0	0	0	no
583	Shazam	45 - 55	Female	100	0	0	0	0	0	0	0	0	0	0	0	0	0	0	no
584	Shazam	25 - 34	Female	0	0	0	0	0	0	0	100	0	0	0	0	0	0	0	no
585	Shazam	45 - 55	Female	100	0	0	0	0	0	0	0	0	0	0	0	0	0	0	no
586	Shazam	45 - 55	Male	0	0	0	0	100	0	0	0	0	0	0	0	0	0	0	no
587	SMS	35 - 44	Female	0	0	0	100	0	0	0	0	0	0	0	0	0	0	0	no
588	SMS	45 - 55	Male	0	0	0	0	0	0	0	0	100	0	0	0	0	0	0	yes
589	SMS	45 - 55	Male	0	0	0	0	0	0	0	0	100	0	0	0	0	0	0	yes
590	SMS	35 - 44	Male	0	0	0	0	100	0	0	0	0	0	0	0	0	0	0	no
591	SMS	18 - 24	Female	0	100	0	0	0	0	0	0	0	0	0	0	0	0	0	no
592	SMS	45 - 55	Female	100	0	0	0	0	0	0	0	0	0	0	0	0	0	0	no
593	SMS	45 - 55	Female	0	0	100	0	0	0	0	0	0	0	0	0	0	0	0	no
594	SMS	35 - 44	Female	100	0	0	0	0	0	0	0	0	0	0	0	0	0	0	no
595	SMS	35 - 44	Male	100	0	0	0	0	0	0	0	0	0	0	0	0	0	0	no
596	SMS	45 - 55	Male	0	100	0	0	0	0	0	0	0	0	0	0	0	0	0	no
597	SMS	35 - 44	Female	100	0	0	0	0	0	0	0	0	0	0	0	0	0	0	no
598	SMS	35 - 44	Female	0	0	0	0	0	0	0	0	100	0	0	0	0	0	0	yes
599	SMS	35 - 44	Male	0	0	100	0	0	0	0	0	0	0	0	0	0	0	0	no
600	SMS	18 - 24	Female	100	0	0	0	0	0	0	0	0	0	0	0	0	0	0	no
601	SMS	45 - 55	Female	100	0	0	0	0	0	0	0	0	0	0	0	0	0	0	no
602	SMS	45 - 55	Male	0	0	0	0	0	0	0	0	0	100	0	0	0	0	0	no
603	SMS	18 - 24	Female	100	0	0	0	0	0	0	0	0	0	0	0	0	0	0	no
604	SMS	25 - 34	Male	0	0	0	0	0	0	0	0	100	0	0	0	0	0	0	yes
605	SMS	25 - 34	Female	100	0	0	0	0	0	0	0	0	0	0	0	0	0	0	no
606	SMS	25 - 34	Female	0	0	0	0	100	0	0	0	0	0	0	0	0	0	0	no
607	SMS	45 - 55	Female	100	0	0	0	0	0	0	0	0	0	0	0	0	0	0	no
608	SMS	25 - 34	Female	0	0	0	0	100	0	0	0	0	0	0	0	0	0	0	no
609	SMS	45 - 55	Male	100	0	0	0	0	0	0	0	0	0	0	0	0	0	0	no
610	SMS	25 - 34	Female	100	0	0	0	0	0	0	0	0	0	0	0	0	0	0	no
611	SMS	18 - 24	Female	100	0	0	0	0	0	0	0	0	0	0	0	0	0	0	no
612	SMS	35 - 44	Female	100	0	0	0	0	0	0	0	0	0	0	0	0	0	0	no
613	SMS	45 - 55	Male	0	0	0	0	0	0	0	0	100	0	0	0	0	0	0	yes
614	SMS	35 - 44	Male	100	0	0	0	0	0	0	0	0	0	0	0	0	0	0	no
615	SMS	18 - 24	Female	100	0	0	0	0	0	0	0	0	0	0	0	0	0	0	no
616	SMS	18 - 24	Male	0	0	0	0	100	0	0	0	0	0	0	0	0	0	0	no
617	SMS	35 - 44	Male	100	0	0	0	0	0	0	0	0	0	0	0	0	0	0	no
618	SMS	25 - 34	Female	100	0	0	0	0	0	0	0	0	0	0	0	0	0	0	no
619	SMS	45 - 55	Male	0	0	0	0	100	0	0	0	0	0	0	0	0	0	0	no
620	SMS	25 - 34	Male	0	0	0	100	0	0	0	0	0	0	0	0	0	0	0	no
621	SMS	35 - 44	Male	100	0	0	0	0	0	0	0	0	0	0	0	0	0	0	no
622	SMS	45 - 55	Female	100	0	0	0	0	0	0	0	0	0	0	0	0	0	0	no
623	SMS	35 - 44	Male	0	0	0	0	0	0	0	0	100	0	0	0	0	0	0	yes
624	SMS	45 - 55	Male	0	0	100	0	0	0	0	0	0	0	0	0	0	0	0	no
625	SMS	35 - 44	Male	0	0	0	0	0	0	0	0	100	0	0	0	0	0	0	yes
626	SMS	45 - 55	Male	0	0	0	0	0	0	0	0	100	0	0	0	0	0	0	yes
627	SMS	45 - 55	Female	0	0	0	0	0	0	0	0	0	0	0	0	0	0	100	no
628	SMS	25 - 34	Male	0	100	0	0	0	0	0	0	0	0	0	0	0	0	0	no
629	SMS	45 - 55	Male	100	0	0	0	0	0	0	0	0	0	0	0	0	0	0	no
630	SMS	25 - 34	Female	100	0	0	0	0	0	0	0	0	0	0	0	0	0	0	no
631	SMS	25 - 34	Female	0	0	0	0	0	0	0	0	100	0	0	0	0	0	0	yes
632	SMS	18 - 24	Female	0	0	100	0	0	0	0	0	0	0	0	0	0	0	0	no
633	SMS	35 - 44	Female	100	0	0	0	0	0	0	0	0	0	0	0	0	0	0	no
634	SMS	25 - 34	Female	100	0	0	0	0	0	0	0	0	0	0	0	0	0	0	no
635	SMS	25 - 34	Male	100	0	0	0	0	0	0	0	0	0	0	0	0	0	0	no
636	SMS	35 - 44	Male	0	0	0	0	0	0	0	0	0	0	0	100	0	0	0	no
637	SMS	18 - 24	Male	0	0	0	0	0	0	0	0	100	0	0	0	0	0	0	yes
638	SMS	45 - 55	Female	0	0	100	0	0	0	0	0	0	0	0	0	0	0	0	no
639	SMS	25 - 34	Female	100	0	0	0	0	0	0	0	0	0	0	0	0	0	0	no
640	SMS	35 - 44	Male	0	0	0	100	0	0	0	0	0	0	0	0	0	0	0	no
641	SMS	45 - 55	Male	0	0	0	100	0	0	0	0	0	0	0	0	0	0	0	no
642	SMS	18 - 24	Female	0	0	100	0	0	0	0	0	0	0	0	0	0	0	0	no
643	SMS	35 - 44	Male	100	0	0	0	0	0	0	0	0	0	0	0	0	0	0	no
644	SMS	45 - 55	Female	100	0	0	0	0	0	0	0	0	0	0	0	0	0	0	no
645	SMS	45 - 55	Male	0	0	100	0	0	0	0	0	0	0	0	0	0	0	0	no
646	SMS	25 - 34	Female	100	0	0	0	0	0	0	0	0	0	0	0	0	0	0	no
647	SMS	25 - 34	Male	0	0	0	100	0	0	0	0	0	0	0	0	0	0	0	no
648	SMS	45 - 55	Female	100	0	0	0	0	0	0	0	0	0	0	0	0	0	0	no
649	SMS	25 - 34	Female	0	0	0	0	0	0	0	0	100	0	0	0	0	0	0	yes
650	SMS	18 - 24	Female	100	0	0	0	0	0	0	0	0	0	0	0	0	0	0	no
651	SMS	45 - 55	Female	0	0	0	100	0	0	0	0	0	0	0	0	0	0	0	no
652	SMS	35 - 44	Female	0	0	0	100	0	0	0	0	0	0	0	0	0	0	0	no
653	SMS	45 - 55	Male	0	0	0	0	0	0	0	0	100	0	0	0	0	0	0	yes
654	SMS	45 - 55	Male	100	0	0	0	0	0	0	0	0	0	0	0	0	0	0	no
655	Impostazioni	18 - 24	Male	0	0	0	0	0	0	0	0	0	0	0	0	100	0	0	no
656	Impostazioni	45 - 55	Female	0	0	0	100	0	0	0	0	0	0	0	0	0	0	0	no
657	Impostazioni	35 - 44	Female	0	0	0	100	0	0	0	0	0	0	0	0	0	0	0	no
658	Impostazioni	18 - 24	Female	0	0	0	0	0	0	0	100	0	0	0	0	0	0	0	no
659	Impostazioni	18 - 24	Female	100	0	0	0	0	0	0	0	0	0	0	0	0	0	0	no
660	Impostazioni	18 - 24	Male	100	0	0	0	0	0	0	0	0	0	0	0	0	0	0	no
661	Impostazioni	45 - 55	Female	0	0	0	100	0	0	0	0	0	0	0	0	0	0	0	no
662	Impostazioni	45 - 55	Female	0	0	0	0	0	0	0	0	100	0	0	0	0	0	0	no
663	Impostazioni	35 - 44	Male	0	100	0	0	0	0	0	0	0	0	0	0	0	0	0	no
664	Impostazioni	45 - 55	Female	100	0	0	0	0	0	0	0	0	0	0	0	0	0	0	no
665	Impostazioni	25 - 34	Female	100	0	0	0	0	0	0	0	0	0	0	0	0	0	0	no
666	Impostazioni	18 - 24	Male	100	0	0	0	0	0	0	0	0	0	0	0	0	0	0	no
667	Impostazioni	25 - 34	Male	0	0	100	0	0	0	0	0	0	0	0	0	0	0	0	no
668	Impostazioni	45 - 55	Male	100	0	0	0	0	0	0	0	0	0	0	0	0	0	0	no
669	Impostazioni	25 - 34	Female	100	0	0	0	0	0	0	0	0	0	0	0	0	0	0	no
670	Impostazioni	45 - 55	Female	0	0	0	100	0	0	0	0	0	0	0	0	0	0	0	no
671	Impostazioni	45 - 55	Male	100	0	0	0	0	0	0	0	0	0	0	0	0	0	0	no
672	Impostazioni	25 - 34	Male	0	0	0	0	100	0	0	0	0	0	0	0	0	0	0	no
673	Impostazioni	25 - 34	Female	0	0	0	0	0	0	0	0	0	0	0	100	0	0	0	no
674	Impostazioni	18 - 24	Male	100	0	0	0	0	0	0	0	0	0	0	0	0	0	0	no
675	Impostazioni	45 - 55	Female	0	0	0	0	0	100	0	0	0	0	0	0	0	0	0	yes
676	Impostazioni	45 - 55	Female	0	0	0	0	100	0	0	0	0	0	0	0	0	0	0	no
677	Impostazioni	18 - 24	Female	0	0	0	0	0	0	0	0	0	0	0	0	0	100	0	no
678	Impostazioni	35 - 44	Male	0	0	0	100	0	0	0	0	0	0	0	0	0	0	0	no
679	Impostazioni	35 - 44	Male	100	0	0	0	0	0	0	0	0	0	0	0	0	0	0	no
680	Impostazioni	35 - 44	Male	0	0	0	0	0	0	0	100	0	0	0	0	0	0	0	no
681	Impostazioni	35 - 44	Male	0	0	0	100	0	0	0	0	0	0	0	0	0	0	0	no
682	Impostazioni	18 - 24	Female	0	0	100	0	0	0	0	0	0	0	0	0	0	0	0	no
683	Impostazioni	45 - 55	Male	100	0	0	0	0	0	0	0	0	0	0	0	0	0	0	no
684	Impostazioni	35 - 44	Male	100	0	0	0	0	0	0	0	0	0	0	0	0	0	0	no
685	Impostazioni	45 - 55	Female	100	0	0	0	0	0	0	0	0	0	0	0	0	0	0	no
686	Impostazioni	25 - 34	Male	0	0	0	0	0	0	0	0	0	100	0	0	0	0	0	no
687	Impostazioni	18 - 24	Female	100	0	0	0	0	0	0	0	0	0	0	0	0	0	0	no
688	Impostazioni	45 - 55	Male	100	0	0	0	0	0	0	0	0	0	0	0	0	0	0	no
689	Impostazioni	25 - 34	Female	0	0	0	0	0	100	0	0	0	0	0	0	0	0	0	yes
690	Impostazioni	25 - 34	Female	0	0	0	0	0	0	0	0	0	0	0	100	0	0	0	no
691	Impostazioni	45 - 55	Female	100	0	0	0	0	0	0	0	0	0	0	0	0	0	0	no
692	Impostazioni	18 - 24	Female	0	0	0	100	0	0	0	0	0	0	0	0	0	0	0	no
693	Impostazioni	45 - 55	Female	0	0	0	0	0	0	100	0	0	0	0	0	0	0	0	no
694	Impostazioni	18 - 24	Male	100	0	0	0	0	0	0	0	0	0	0	0	0	0	0	no
695	Impostazioni	25 - 34	Female	0	0	0	0	0	100	0	0	0	0	0	0	0	0	0	yes
696	Impostazioni	25 - 34	Male	100	0	0	0	0	0	0	0	0	0	0	0	0	0	0	no
697	Impostazioni	45 - 55	Male	100	0	0	0	0	0	0	0	0	0	0	0	0	0	0	no
698	Impostazioni	25 - 34	Male	0	0	100	0	0	0	0	0	0	0	0	0	0	0	0	no
699	Impostazioni	25 - 34	Female	0	0	0	0	0	100	0	0	0	0	0	0	0	0	0	yes
700	Impostazioni	25 - 34	Female	100	0	0	0	0	0	0	0	0	0	0	0	0	0	0	no
701	Impostazioni	25 - 34	Male	0	0	0	0	100	0	0	0	0	0	0	0	0	0	0	no
702	Impostazioni	25 - 34	Female	0	0	0	100	0	0	0	0	0	0	0	0	0	0	0	no
703	Impostazioni	35 - 44	Female	100	0	0	0	0	0	0	0	0	0	0	0	0	0	0	no
704	Impostazioni	25 - 34	Female	100	0	0	0	0	0	0	0	0	0	0	0	0	0	0	no
705	Impostazioni	18 - 24	Female	100	0	0	0	0	0	0	0	0	0	0	0	0	0	0	no
706	Impostazioni	45 - 55	Female	100	0	0	0	0	0	0	0	0	0	0	0	0	0	0	no
707	Impostazioni	45 - 55	Male	0	0	0	0	100	0	0	0	0	0	0	0	0	0	0	no
708	Impostazioni	25 - 34	Female	0	0	0	0	0	100	0	0	0	0	0	0	0	0	0	yes
709	Impostazioni	25 - 34	Male	100	0	0	0	0	0	0	0	0	0	0	0	0	0	0	no
710	Impostazioni	18 - 24	Female	0	0	0	100	0	0	0	0	0	0	0	0	0	0	0	no
711	Impostazioni	35 - 44	Male	0	100	0	0	0	0	0	0	0	0	0	0	0	0	0	no
712	Impostazioni	18 - 24	Female	100	0	0	0	0	0	0	0	0	0	0	0	0	0	0	no
713	Impostazioni	35 - 44	Female	0	0	0	100	0	0	0	0	0	0	0	0	0	0	0	no
714	Impostazioni	25 - 34	Female	100	0	0	0	0	0	0	0	0	0	0	0	0	0	0	no
715	Impostazioni	25 - 34	Female	100	0	0	0	0	0	0	0	0	0	0	0	0	0	0	no
716	Impostazioni	25 - 34	Female	0	0	0	100	0	0	0	0	0	0	0	0	0	0	0	no
717	Impostazioni	35 - 44	Female	0	0	0	100	0	0	0	0	0	0	0	0	0	0	0	no
718	Impostazioni	45 - 55	Female	100	0	0	0	0	0	0	0	0	0	0	0	0	0	0	no
719	Impostazioni	45 - 55	Male	0	100	0	0	0	0	0	0	0	0	0	0	0	0	0	no
720	Impostazioni	35 - 44	Female	0	0	0	100	0	0	0	0	0	0	0	0	0	0	0	no
721	Impostazioni	35 - 44	Male	0	0	0	0	0	100	0	0	0	0	0	0	0	0	0	yes
722	Impostazioni	35 - 44	Female	0	0	0	0	0	100	0	0	0	0	0	0	0	0	0	yes
723	Telefono	25 - 34	Male	0	0	0	0	0	0	0	0	0	0	0	0	0	0	100	no
724	Telefono	18 - 24	Male	0	0	0	0	0	0	0	0	0	100	0	0	0	0	0	yes
725	Telefono	45 - 55	Female	100	0	0	0	0	0	0	0	0	0	0	0	0	0	0	no
726	Telefono	35 - 44	Female	100	0	0	0	0	0	0	0	0	0	0	0	0	0	0	no
727	Telefono	45 - 55	Male	0	0	0	0	0	0	0	0	0	100	0	0	0	0	0	yes
728	Telefono	45 - 55	Male	0	0	0	0	0	0	0	0	0	100	0	0	0	0	0	yes
729	Telefono	45 - 55	Female	0	0	0	100	0	0	0	0	0	0	0	0	0	0	0	no
730	Telefono	25 - 34	Female	100	0	0	0	0	0	0	0	0	0	0	0	0	0	0	no
731	Telefono	35 - 44	Female	0	100	0	0	0	0	0	0	0	0	0	0	0	0	0	no
732	Telefono	45 - 55	Male	100	0	0	0	0	0	0	0	0	0	0	0	0	0	0	no
733	Telefono	45 - 55	Female	100	0	0	0	0	0	0	0	0	0	0	0	0	0	0	no
734	Telefono	18 - 24	Female	0	0	0	100	0	0	0	0	0	0	0	0	0	0	0	no
735	Telefono	35 - 44	Male	0	0	0	0	0	0	0	0	0	100	0	0	0	0	0	yes
736	Telefono	45 - 55	Male	0	0	100	0	0	0	0	0	0	0	0	0	0	0	0	no
737	Telefono	45 - 55	Female	0	0	0	0	0	0	0	0	0	100	0	0	0	0	0	yes
738	Telefono	45 - 55	Male	100	0	0	0	0	0	0	0	0	0	0	0	0	0	0	no
739	Telefono	35 - 44	Female	100	0	0	0	0	0	0	0	0	0	0	0	0	0	0	no
740	Telefono	45 - 55	Female	0	0	0	100	0	0	0	0	0	0	0	0	0	0	0	no
741	Telefono	25 - 34	Male	0	0	0	0	100	0	0	0	0	0	0	0	0	0	0	no
742	Telefono	25 - 34	Female	100	0	0	0	0	0	0	0	0	0	0	0	0	0	0	no
743	Telefono	25 - 34	Male	100	0	0	0	0	0	0	0	0	0	0	0	0	0	0	no
744	Telefono	18 - 24	Female	0	0	0	0	0	0	0	0	0	0	0	0	100	0	0	no
745	Telefono	35 - 44	Female	100	0	0	0	0	0	0	0	0	0	0	0	0	0	0	no
746	Telefono	35 - 44	Male	100	0	0	0	0	0	0	0	0	0	0	0	0	0	0	no
747	Telefono	25 - 34	Female	100	0	0	0	0	0	0	0	0	0	0	0	0	0	0	no
748	Telefono	35 - 44	Female	0	0	0	0	0	0	0	0	0	100	0	0	0	0	0	yes
749	Telefono	45 - 55	Female	100	0	0	0	0	0	0	0	0	0	0	0	0	0	0	no
750	Telefono	25 - 34	Female	0	0	0	0	0	0	0	0	0	100	0	0	0	0	0	yes
751	Telefono	45 - 55	Male	0	0	0	0	0	0	0	0	0	100	0	0	0	0	0	yes
752	Telefono	35 - 44	Female	100	0	0	0	0	0	0	0	0	0	0	0	0	0	0	no
753	Telefono	35 - 44	Male	100	0	0	0	0	0	0	0	0	0	0	0	0	0	0	no
754	Telefono	35 - 44	Female	0	0	100	0	0	0	0	0	0	0	0	0	0	0	0	no
755	Telefono	18 - 24	Female	0	0	100	0	0	0	0	0	0	0	0	0	0	0	0	no
756	Telefono	25 - 34	Female	0	0	0	0	0	0	0	100	0	0	0	0	0	0	0	no
757	Telefono	45 - 55	Male	100	0	0	0	0	0	0	0	0	0	0	0	0	0	0	no
758	Telefono	45 - 55	Male	0	0	0	0	0	0	0	100	0	0	0	0	0	0	0	no
759	Telefono	35 - 44	Male	0	100	0	0	0	0	0	0	0	0	0	0	0	0	0	no
760	Telefono	25 - 34	Male	0	0	0	100	0	0	0	0	0	0	0	0	0	0	0	no
761	Telefono	25 - 34	Male	0	0	0	0	0	0	0	0	0	0	0	100	0	0	0	no
762	Telefono	18 - 24	Female	100	0	0	0	0	0	0	0	0	0	0	0	0	0	0	no
763	Telefono	35 - 44	Female	0	0	0	0	0	0	0	0	0	100	0	0	0	0	0	yes
764	Telefono	18 - 24	Female	0	0	0	0	0	0	0	0	0	100	0	0	0	0	0	yes
765	Telefono	45 - 55	Male	0	0	0	0	100	0	0	0	0	0	0	0	0	0	0	no
766	Telefono	35 - 44	Female	100	0	0	0	0	0	0	0	0	0	0	0	0	0	0	no
767	Telefono	25 - 34	Female	0	0	0	0	0	0	0	0	0	100	0	0	0	0	0	yes
768	Telefono	18 - 24	Male	0	0	0	0	100	0	0	0	0	0	0	0	0	0	0	no
769	Telefono	25 - 34	Female	100	0	0	0	0	0	0	0	0	0	0	0	0	0	0	no
770	Telefono	35 - 44	Female	100	0	0	0	0	0	0	0	0	0	0	0	0	0	0	no
771	Telefono	35 - 44	Male	100	0	0	0	0	0	0	0	0	0	0	0	0	0	0	no
772	Telefono	35 - 44	Female	0	0	0	0	0	0	0	0	0	0	0	0	0	100	0	no
773	Telefono	25 - 34	Female	100	0	0	0	0	0	0	0	0	0	0	0	0	0	0	no
774	Telefono	45 - 55	Male	0	0	0	0	0	0	0	0	0	100	0	0	0	0	0	yes
775	Telefono	45 - 55	Female	0	100	0	0	0	0	0	0	0	0	0	0	0	0	0	no
776	Telefono	25 - 34	Male	0	0	0	0	0	0	0	0	0	100	0	0	0	0	0	yes
777	Telefono	25 - 34	Male	0	100	0	0	0	0	0	0	0	0	0	0	0	0	0	no
778	Telefono	25 - 34	Female	100	0	0	0	0	0	0	0	0	0	0	0	0	0	0	no
779	Telefono	25 - 34	Female	100	0	0	0	0	0	0	0	0	0	0	0	0	0	0	no
780	Telefono	45 - 55	Female	0	0	0	0	0	0	0	0	0	100	0	0	0	0	0	yes
781	Telefono	45 - 55	Male	0	0	0	0	0	0	0	0	0	100	0	0	0	0	0	yes
782	Telefono	18 - 24	Female	0	0	0	0	0	0	0	0	0	100	0	0	0	0	0	yes
783	Telefono	45 - 55	Female	0	0	0	100	0	0	0	0	0	0	0	0	0	0	0	no
784	Telefono	25 - 34	Male	100	0	0	0	0	0	0	0	0	0	0	0	0	0	0	no
785	Telefono	45 - 55	Female	0	0	0	0	0	0	0	0	0	100	0	0	0	0	0	yes
786	Telefono	25 - 34	Male	0	0	100	0	0	0	0	0	0	0	0	0	0	0	0	no
787	Telefono	45 - 55	Female	100	0	0	0	0	0	0	0	0	0	0	0	0	0	0	no
788	Telefono	25 - 34	Male	100	0	0	0	0	0	0	0	0	0	0	0	0	0	0	no
789	Telefono	45 - 55	Male	0	0	0	100	0	0	0	0	0	0	0	0	0	0	0	no
790	Telefono	25 - 34	Male	0	0	0	0	100	0	0	0	0	0	0	0	0	0	0	no
791	Telefono	25 - 34	Male	100	0	0	0	0	0	0	0	0	0	0	0	0	0	0	no
792	Telefono	25 - 34	Male	0	0	0	0	0	0	0	0	0	100	0	0	0	0	0	yes
793	Telefono	25 - 34	Female	0	0	0	0	0	0	0	0	0	100	0	0	0	0	0	yes
794	YouTube	45 - 55	Female	0	0	0	100	0	0	0	0	0	0	0	0	0	0	0	no
795	YouTube	25 - 34	Male	0	0	100	0	0	0	0	0	0	0	0	0	0	0	0	yes
796	YouTube	35 - 44	Male	0	0	0	0	0	0	100	0	0	0	0	0	0	0	0	no
797	YouTube	25 - 34	Female	0	0	0	0	0	0	0	0	0	0	0	100	0	0	0	no
798	YouTube	25 - 34	Female	0	0	100	0	0	0	0	0	0	0	0	0	0	0	0	yes
799	YouTube	25 - 34	Female	0	0	0	0	100	0	0	0	0	0	0	0	0	0	0	no
800	YouTube	35 - 44	Male	100	0	0	0	0	0	0	0	0	0	0	0	0	0	0	no
801	YouTube	25 - 34	Female	100	0	0	0	0	0	0	0	0	0	0	0	0	0	0	no
802	YouTube	18 - 24	Female	100	0	0	0	0	0	0	0	0	0	0	0	0	0	0	no
803	YouTube	45 - 55	Female	0	0	0	0	0	100	0	0	0	0	0	0	0	0	0	no
804	YouTube	25 - 34	Male	0	0	0	0	100	0	0	0	0	0	0	0	0	0	0	no
805	YouTube	45 - 55	Female	100	0	0	0	0	0	0	0	0	0	0	0	0	0	0	no
806	YouTube	35 - 44	Female	100	0	0	0	0	0	0	0	0	0	0	0	0	0	0	no
807	YouTube	18 - 24	Female	0	0	100	0	0	0	0	0	0	0	0	0	0	0	0	yes
808	YouTube	18 - 24	Male	0	0	100	0	0	0	0	0	0	0	0	0	0	0	0	yes
809	YouTube	45 - 55	Female	0	0	0	100	0	0	0	0	0	0	0	0	0	0	0	no
810	YouTube	25 - 34	Male	100	0	0	0	0	0	0	0	0	0	0	0	0	0	0	no
811	YouTube	25 - 34	Female	0	0	0	100	0	0	0	0	0	0	0	0	0	0	0	no
812	YouTube	45 - 55	Male	0	0	0	0	0	0	0	0	0	100	0	0	0	0	0	no
813	YouTube	25 - 34	Male	0	0	100	0	0	0	0	0	0	0	0	0	0	0	0	yes
814	YouTube	45 - 55	Male	100	0	0	0	0	0	0	0	0	0	0	0	0	0	0	no
815	YouTube	45 - 55	Female	0	0	100	0	0	0	0	0	0	0	0	0	0	0	0	yes
816	YouTube	45 - 55	Female	0	0	0	0	100	0	0	0	0	0	0	0	0	0	0	no
817	YouTube	35 - 44	Male	0	0	100	0	0	0	0	0	0	0	0	0	0	0	0	yes
818	YouTube	35 - 44	Male	0	0	0	0	0	0	0	0	0	0	0	0	100	0	0	no
819	YouTube	35 - 44	Male	0	0	100	0	0	0	0	0	0	0	0	0	0	0	0	yes
820	YouTube	25 - 34	Female	0	0	100	0	0	0	0	0	0	0	0	0	0	0	0	yes
821	YouTube	25 - 34	Female	100	0	0	0	0	0	0	0	0	0	0	0	0	0	0	no
822	YouTube	35 - 44	Female	0	0	0	0	100	0	0	0	0	0	0	0	0	0	0	no
823	YouTube	35 - 44	Female	0	0	100	0	0	0	0	0	0	0	0	0	0	0	0	yes
824	YouTube	45 - 55	Male	0	100	0	0	0	0	0	0	0	0	0	0	0	0	0	no
825	YouTube	25 - 34	Male	0	0	0	0	0	0	0	0	0	100	0	0	0	0	0	no
826	YouTube	25 - 34	Female	0	0	0	100	0	0	0	0	0	0	0	0	0	0	0	no
827	YouTube	35 - 44	Male	0	0	0	0	100	0	0	0	0	0	0	0	0	0	0	no
828	YouTube	25 - 34	Female	0	0	0	0	100	0	0	0	0	0	0	0	0	0	0	no
829	YouTube	45 - 55	Male	100	0	0	0	0	0	0	0	0	0	0	0	0	0	0	no
830	YouTube	45 - 55	Female	0	0	0	0	100	0	0	0	0	0	0	0	0	0	0	no
831	YouTube	25 - 34	Male	100	0	0	0	0	0	0	0	0	0	0	0	0	0	0	no
832	YouTube	45 - 55	Female	100	0	0	0	0	0	0	0	0	0	0	0	0	0	0	no
833	YouTube	45 - 55	Female	100	0	0	0	0	0	0	0	0	0	0	0	0	0	0	no
834	YouTube	25 - 34	Male	0	0	100	0	0	0	0	0	0	0	0	0	0	0	0	yes
835	YouTube	35 - 44	Female	0	0	0	0	0	0	0	100	0	0	0	0	0	0	0	no
836	YouTube	35 - 44	Male	0	0	100	0	0	0	0	0	0	0	0	0	0	0	0	yes
837	YouTube	45 - 55	Male	100	0	0	0	0	0	0	0	0	0	0	0	0	0	0	no
838	YouTube	35 - 44	Male	100	0	0	0	0	0	0	0	0	0	0	0	0	0	0	no
839	YouTube	25 - 34	Female	0	0	0	100	0	0	0	0	0	0	0	0	0	0	0	no
840	YouTube	35 - 44	Female	0	0	100	0	0	0	0	0	0	0	0	0	0	0	0	yes
841	YouTube	45 - 55	Female	0	0	0	0	0	0	0	0	0	0	0	0	100	0	0	no
842	YouTube	25 - 34	Female	100	0	0	0	0	0	0	0	0	0	0	0	0	0	0	no
843	YouTube	45 - 55	Female	0	0	100	0	0	0	0	0	0	0	0	0	0	0	0	yes
844	YouTube	25 - 34	Female	100	0	0	0	0	0	0	0	0	0	0	0	0	0	0	no
845	YouTube	25 - 34	Female	0	0	0	0	0	0	100	0	0	0	0	0	0	0	0	no
846	YouTube	25 - 34	Female	100	0	0	0	0	0	0	0	0	0	0	0	0	0	0	no
847	YouTube	25 - 34	Male	0	0	100	0	0	0	0	0	0	0	0	0	0	0	0	yes
848	YouTube	35 - 44	Female	100	0	0	0	0	0	0	0	0	0	0	0	0	0	0	no
849	YouTube	25 - 34	Female	0	0	0	0	100	0	0	0	0	0	0	0	0	0	0	no
850	YouTube	25 - 34	Male	0	0	0	0	0	0	100	0	0	0	0	0	0	0	0	no
851	YouTube	25 - 34	Male	0	0	0	0	0	0	0	0	0	0	0	100	0	0	0	no
852	YouTube	35 - 44	Female	0	100	0	0	0	0	0	0	0	0	0	0	0	0	0	no
853	YouTube	25 - 34	Male	0	0	0	100	0	0	0	0	0	0	0	0	0	0	0	no
854	YouTube	25 - 34	Male	0	0	100	0	0	0	0	0	0	0	0	0	0	0	0	yes
855	YouTube	35 - 44	Female	100	0	0	0	0	0	0	0	0	0	0	0	0	0	0	no
856	YouTube	45 - 55	Male	0	0	0	100	0	0	0	0	0	0	0	0	0	0	0	no
857	YouTube	45 - 55	Male	0	0	100	0	0	0	0	0	0	0	0	0	0	0	0	yes
858	YouTube	45 - 55	Male	0	0	0	0	0	0	0	0	0	100	0	0	0	0	0	no
859	YouTube	25 - 34	Female	100	0	0	0	0	0	0	0	0	0	0	0	0	0	0	no
860	YouTube	25 - 34	Male	0	0	0	0	100	0	0	0	0	0	0	0	0	0	0	no
861	YouTube	25 - 34	Female	0	0	0	0	100	0	0	0	0	0	0	0	0	0	0	no
862	YouTube	45 - 55	Female	100	0	0	0	0	0	0	0	0	0	0	0	0	0	0	no
863	YouTube	35 - 44	Male	100	0	0	0	0	0	0	0	0	0	0	0	0	0	0	no
864	YouTube	25 - 34	Female	100	0	0	0	0	0	0	0	0	0	0	0	0	0	0	no
865	Outlook	35 - 44	Female	0	0	0	0	0	0	0	0	0	0	0	100	0	0	0	no
866	Outlook	35 - 44	Male	100	0	0	0	0	0	0	0	0	0	0	0	0	0	0	no
867	Outlook	25 - 34	Female	0	0	0	0	0	0	0	0	0	0	0	100	0	0	0	no
868	Outlook	35 - 44	Male	100	0	0	0	0	0	0	0	0	0	0	0	0	0	0	no
869	Outlook	45 - 55	Male	100	0	0	0	0	0	0	0	0	0	0	0	0	0	0	no
870	Outlook	45 - 55	Female	0	0	0	0	100	0	0	0	0	0	0	0	0	0	0	no
871	Outlook	25 - 34	Female	0	0	0	0	100	0	0	0	0	0	0	0	0	0	0	no
872	Outlook	25 - 34	Female	100	0	0	0	0	0	0	0	0	0	0	0	0	0	0	no
873	Outlook	25 - 34	Male	0	0	0	0	0	0	0	0	0	0	0	100	0	0	0	no
874	Outlook	18 - 24	Male	100	0	0	0	0	0	0	0	0	0	0	0	0	0	0	no
875	Outlook	45 - 55	Female	100	0	0	0	0	0	0	0	0	0	0	0	0	0	0	no
876	Outlook	25 - 34	Male	100	0	0	0	0	0	0	0	0	0	0	0	0	0	0	no
877	Outlook	18 - 24	Female	100	0	0	0	0	0	0	0	0	0	0	0	0	0	0	no
878	Outlook	25 - 34	Male	0	0	0	100	0	0	0	0	0	0	0	0	0	0	0	no
879	Outlook	45 - 55	Male	100	0	0	0	0	0	0	0	0	0	0	0	0	0	0	no
880	Outlook	18 - 24	Female	0	0	0	100	0	0	0	0	0	0	0	0	0	0	0	no
881	Outlook	45 - 55	Female	100	0	0	0	0	0	0	0	0	0	0	0	0	0	0	no
882	Outlook	25 - 34	Female	100	0	0	0	0	0	0	0	0	0	0	0	0	0	0	no
883	Outlook	25 - 34	Female	100	0	0	0	0	0	0	0	0	0	0	0	0	0	0	no
884	Outlook	45 - 55	Male	0	100	0	0	0	0	0	0	0	0	0	0	0	0	0	no
885	Outlook	45 - 55	Male	0	0	0	0	100	0	0	0	0	0	0	0	0	0	0	no
886	Outlook	25 - 34	Male	0	0	100	0	0	0	0	0	0	0	0	0	0	0	0	no
887	Outlook	35 - 44	Female	100	0	0	0	0	0	0	0	0	0	0	0	0	0	0	no
888	Outlook	25 - 34	Male	0	0	0	0	0	0	0	0	0	0	0	100	0	0	0	no
889	Outlook	45 - 55	Male	100	0	0	0	0	0	0	0	0	0	0	0	0	0	0	no
890	Outlook	25 - 34	Male	100	0	0	0	0	0	0	0	0	0	0	0	0	0	0	no
891	Outlook	25 - 34	Female	100	0	0	0	0	0	0	0	0	0	0	0	0	0	0	no
892	Outlook	25 - 34	Female	0	0	0	0	0	0	0	0	0	0	0	100	0	0	0	no
893	Outlook	25 - 34	Female	100	0	0	0	0	0	0	0	0	0	0	0	0	0	0	no
894	Outlook	25 - 34	Female	0	100	0	0	0	0	0	0	0	0	0	0	0	0	0	no
895	Outlook	45 - 55	Male	100	0	0	0	0	0	0	0	0	0	0	0	0	0	0	no
896	Outlook	18 - 24	Female	0	0	0	0	0	0	0	0	0	100	0	0	0	0	0	no
897	Outlook	25 - 34	Female	0	0	100	0	0	0	0	0	0	0	0	0	0	0	0	no
898	Outlook	45 - 55	Female	0	0	0	0	0	0	0	0	0	0	0	100	0	0	0	no
899	Outlook	35 - 44	Male	0	0	100	0	0	0	0	0	0	0	0	0	0	0	0	no
900	Outlook	45 - 55	Male	100	0	0	0	0	0	0	0	0	0	0	0	0	0	0	no
901	Outlook	35 - 44	Male	0	100	0	0	0	0	0	0	0	0	0	0	0	0	0	no
902	Outlook	45 - 55	Male	0	0	0	0	0	0	0	0	0	0	0	100	0	0	0	no
903	Outlook	25 - 34	Female	0	0	0	100	0	0	0	0	0	0	0	0	0	0	0	no
904	Outlook	18 - 24	Female	0	0	100	0	0	0	0	0	0	0	0	0	0	0	0	no
905	Outlook	25 - 34	Female	0	0	0	0	0	0	0	100	0	0	0	0	0	0	0	no
906	Outlook	35 - 44	Male	100	0	0	0	0	0	0	0	0	0	0	0	0	0	0	no
907	Outlook	25 - 34	Male	0	0	100	0	0	0	0	0	0	0	0	0	0	0	0	no
908	Outlook	25 - 34	Female	0	100	0	0	0	0	0	0	0	0	0	0	0	0	0	no
909	Outlook	35 - 44	Female	100	0	0	0	0	0	0	0	0	0	0	0	0	0	0	no
910	Outlook	18 - 24	Female	100	0	0	0	0	0	0	0	0	0	0	0	0	0	0	no
911	Outlook	25 - 34	Female	0	0	0	0	0	0	0	0	0	0	0	100	0	0	0	no
912	Outlook	18 - 24	Female	0	0	100	0	0	0	0	0	0	0	0	0	0	0	0	no
913	Outlook	45 - 55	Female	0	0	0	0	0	0	0	0	0	0	0	100	0	0	0	no
914	Outlook	25 - 34	Male	100	0	0	0	0	0	0	0	0	0	0	0	0	0	0	no
915	Outlook	18 - 24	Female	100	0	0	0	0	0	0	0	0	0	0	0	0	0	0	no
916	Outlook	18 - 24	Female	0	100	0	0	0	0	0	0	0	0	0	0	0	0	0	no
917	Outlook	35 - 44	Female	0	0	0	100	0	0	0	0	0	0	0	0	0	0	0	no
918	Outlook	25 - 34	Female	0	0	0	0	0	0	0	0	0	0	0	0	0	100	0	no
919	Outlook	25 - 34	Female	100	0	0	0	0	0	0	0	0	0	0	0	0	0	0	no
920	Outlook	25 - 34	Female	0	0	0	0	100	0	0	0	0	0	0	0	0	0	0	no
921	Outlook	18 - 24	Female	100	0	0	0	0	0	0	0	0	0	0	0	0	0	0	no
922	Outlook	18 - 24	Male	100	0	0	0	0	0	0	0	0	0	0	0	0	0	0	no
923	Outlook	25 - 34	Female	0	100	0	0	0	0	0	0	0	0	0	0	0	0	0	no
924	Outlook	18 - 24	Male	0	0	0	100	0	0	0	0	0	0	0	0	0	0	0	no
925	Outlook	35 - 44	Male	100	0	0	0	0	0	0	0	0	0	0	0	0	0	0	no
926	Outlook	45 - 55	Male	0	100	0	0	0	0	0	0	0	0	0	0	0	0	0	no
927	Outlook	45 - 55	Male	100	0	0	0	0	0	0	0	0	0	0	0	0	0	0	no
928	Outlook	18 - 24	Female	0	0	0	0	100	0	0	0	0	0	0	0	0	0	0	no
929	Outlook	35 - 44	Female	100	0	0	0	0	0	0	0	0	0	0	0	0	0	0	no
930	Outlook	35 - 44	Female	100	0	0	0	0	0	0	0	0	0	0	0	0	0	0	no
931	Outlook	35 - 44	Male	0	0	0	100	0	0	0	0	0	0	0	0	0	0	0	no
932	Outlook	25 - 34	Female	100	0	0	0	0	0	0	0	0	0	0	0	0	0	0	no
933	Outlook	18 - 24	Male	0	0	0	0	0	0	0	0	0	0	0	100	0	0	0	no
934	Outlook	25 - 34	Female	0	0	0	0	0	0	0	0	0	0	0	100	0	0	0	no
935	Outlook	35 - 44	Female	100	0	0	0	0	0	0	0	0	0	0	0	0	0	0	no
936	Outlook	45 - 55	Male	0	0	0	0	0	0	0	0	0	100	0	0	0	0	0	no
937	Outlook	25 - 34	Male	0	0	0	0	0	0	0	0	0	0	0	100	0	0	0	no
938	LinkedIn	25 - 34	Female	100	0	0	0	0	0	0	0	0	0	0	0	0	0	0	no
939	LinkedIn	18 - 24	Male	0	0	0	0	0	0	0	0	0	0	0	0	100	0	0	no
940	LinkedIn	25 - 34	Female	0	0	0	100	0	0	0	0	0	0	0	0	0	0	0	no
941	LinkedIn	35 - 44	Male	0	0	0	100	0	0	0	0	0	0	0	0	0	0	0	no
942	LinkedIn	25 - 34	Female	0	100	0	0	0	0	0	0	0	0	0	0	0	0	0	no
943	LinkedIn	25 - 34	Male	0	0	0	100	0	0	0	0	0	0	0	0	0	0	0	no
944	LinkedIn	45 - 55	Female	0	0	0	0	0	0	0	0	0	0	0	0	0	100	0	no
945	LinkedIn	25 - 34	Female	0	0	0	100	0	0	0	0	0	0	0	0	0	0	0	no
946	LinkedIn	18 - 24	Female	0	0	0	0	0	0	100	0	0	0	0	0	0	0	0	yes
947	LinkedIn	45 - 55	Male	100	0	0	0	0	0	0	0	0	0	0	0	0	0	0	no
948	LinkedIn	45 - 55	Male	0	0	0	0	0	0	100	0	0	0	0	0	0	0	0	yes
949	LinkedIn	45 - 55	Female	0	0	0	0	0	100	0	0	0	0	0	0	0	0	0	no
950	LinkedIn	18 - 24	Male	100	0	0	0	0	0	0	0	0	0	0	0	0	0	0	no
951	LinkedIn	45 - 55	Male	0	0	0	0	0	0	0	0	0	0	0	100	0	0	0	no
952	LinkedIn	35 - 44	Male	0	0	0	0	100	0	0	0	0	0	0	0	0	0	0	no
953	LinkedIn	35 - 44	Male	100	0	0	0	0	0	0	0	0	0	0	0	0	0	0	no
954	LinkedIn	45 - 55	Male	100	0	0	0	0	0	0	0	0	0	0	0	0	0	0	no
955	LinkedIn	18 - 24	Male	0	0	100	0	0	0	0	0	0	0	0	0	0	0	0	no
956	LinkedIn	18 - 24	Male	100	0	0	0	0	0	0	0	0	0	0	0	0	0	0	no
957	LinkedIn	45 - 55	Male	100	0	0	0	0	0	0	0	0	0	0	0	0	0	0	no
958	LinkedIn	45 - 55	Male	100	0	0	0	0	0	0	0	0	0	0	0	0	0	0	no
959	LinkedIn	18 - 24	Female	100	0	0	0	0	0	0	0	0	0	0	0	0	0	0	no
960	LinkedIn	45 - 55	Male	0	0	0	0	0	0	0	100	0	0	0	0	0	0	0	no
961	LinkedIn	18 - 24	Female	0	0	0	0	0	0	100	0	0	0	0	0	0	0	0	yes
962	LinkedIn	45 - 55	Male	0	0	0	0	0	0	100	0	0	0	0	0	0	0	0	yes
963	LinkedIn	25 - 34	Male	0	0	0	0	0	0	100	0	0	0	0	0	0	0	0	yes
964	LinkedIn	35 - 44	Female	100	0	0	0	0	0	0	0	0	0	0	0	0	0	0	no
965	LinkedIn	25 - 34	Female	0	100	0	0	0	0	0	0	0	0	0	0	0	0	0	no
966	LinkedIn	35 - 44	Female	0	0	0	100	0	0	0	0	0	0	0	0	0	0	0	no
967	LinkedIn	45 - 55	Female	0	100	0	0	0	0	0	0	0	0	0	0	0	0	0	no
968	LinkedIn	35 - 44	Female	100	0	0	0	0	0	0	0	0	0	0	0	0	0	0	no
969	LinkedIn	45 - 55	Male	100	0	0	0	0	0	0	0	0	0	0	0	0	0	0	no
970	LinkedIn	35 - 44	Male	100	0	0	0	0	0	0	0	0	0	0	0	0	0	0	no
971	LinkedIn	45 - 55	Male	100	0	0	0	0	0	0	0	0	0	0	0	0	0	0	no
972	LinkedIn	35 - 44	Male	100	0	0	0	0	0	0	0	0	0	0	0	0	0	0	no
973	LinkedIn	45 - 55	Female	0	0	0	0	0	0	0	0	0	0	0	0	100	0	0	no
974	LinkedIn	25 - 34	Male	0	0	0	0	0	0	100	0	0	0	0	0	0	0	0	yes
975	LinkedIn	45 - 55	Female	100	0	0	0	0	0	0	0	0	0	0	0	0	0	0	no
976	LinkedIn	45 - 55	Female	100	0	0	0	0	0	0	0	0	0	0	0	0	0	0	no
977	LinkedIn	45 - 55	Male	0	0	0	100	0	0	0	0	0	0	0	0	0	0	0	no
978	LinkedIn	45 - 55	Female	100	0	0	0	0	0	0	0	0	0	0	0	0	0	0	no
979	LinkedIn	45 - 55	Female	100	0	0	0	0	0	0	0	0	0	0	0	0	0	0	no
980	LinkedIn	45 - 55	Male	0	100	0	0	0	0	0	0	0	0	0	0	0	0	0	no
981	LinkedIn	25 - 34	Female	100	0	0	0	0	0	0	0	0	0	0	0	0	0	0	no
982	LinkedIn	18 - 24	Female	0	0	100	0	0	0	0	0	0	0	0	0	0	0	0	no
983	LinkedIn	45 - 55	Female	0	0	0	0	0	0	100	0	0	0	0	0	0	0	0	yes
984	LinkedIn	35 - 44	Male	100	0	0	0	0	0	0	0	0	0	0	0	0	0	0	no
985	LinkedIn	35 - 44	Female	100	0	0	0	0	0	0	0	0	0	0	0	0	0	0	no
986	LinkedIn	25 - 34	Female	0	0	100	0	0	0	0	0	0	0	0	0	0	0	0	no
987	LinkedIn	45 - 55	Male	0	0	0	100	0	0	0	0	0	0	0	0	0	0	0	no
988	LinkedIn	25 - 34	Female	0	0	0	0	100	0	0	0	0	0	0	0	0	0	0	no
989	LinkedIn	18 - 24	Female	0	0	0	100	0	0	0	0	0	0	0	0	0	0	0	no
990	LinkedIn	45 - 55	Male	0	0	0	0	0	0	100	0	0	0	0	0	0	0	0	yes
991	LinkedIn	25 - 34	Male	0	100	0	0	0	0	0	0	0	0	0	0	0	0	0	no
992	LinkedIn	35 - 44	Male	0	0	0	0	0	0	100	0	0	0	0	0	0	0	0	yes
993	LinkedIn	45 - 55	Female	100	0	0	0	0	0	0	0	0	0	0	0	0	0	0	no
994	LinkedIn	35 - 44	Female	100	0	0	0	0	0	0	0	0	0	0	0	0	0	0	no
995	LinkedIn	35 - 44	Female	0	0	0	0	0	0	100	0	0	0	0	0	0	0	0	yes
996	LinkedIn	45 - 55	Female	100	0	0	0	0	0	0	0	0	0	0	0	0	0	0	no
997	LinkedIn	25 - 34	Female	0	0	0	0	0	0	100	0	0	0	0	0	0	0	0	yes
998	LinkedIn	35 - 44	Female	100	0	0	0	0	0	0	0	0	0	0	0	0	0	0	no
999	LinkedIn	18 - 24	Female	100	0	0	0	0	0	0	0	0	0	0	0	0	0	0	no
1000	LinkedIn	35 - 44	Female	0	0	0	0	0	0	100	0	0	0	0	0	0	0	0	yes
1001	LinkedIn	45 - 55	Male	0	0	0	0	100	0	0	0	0	0	0	0	0	0	0	no
1002	LinkedIn	25 - 34	Female	100	0	0	0	0	0	0	0	0	0	0	0	0	0	0	no
1003	LinkedIn	45 - 55	Male	0	0	0	0	100	0	0	0	0	0	0	0	0	0	0	no
1004	LinkedIn	45 - 55	Female	0	0	0	100	0	0	0	0	0	0	0	0	0	0	0	no
1005	LinkedIn	45 - 55	Female	0	0	0	100	0	0	0	0	0	0	0	0	0	0	0	no
1006	LinkedIn	45 - 55	Male	0	0	0	100	0	0	0	0	0	0	0	0	0	0	0	no
1007	LinkedIn	35 - 44	Male	0	0	0	0	100	0	0	0	0	0	0	0	0	0	0	no
1008	LinkedIn	45 - 55	Female	100	0	0	0	0	0	0	0	0	0	0	0	0	0	0	no
1009	LinkedIn	45 - 55	Male	0	0	0	0	100	0	0	0	0	0	0	0	0	0	0	no
1010
